# Supplementary material for: (3RS)-S-[1-(3-Chloro­phen­yl)-2-oxopyr­rolidin-3-yl]-N,N′-dimethyl­thio­uronium bromide
Source: Acta Crystallogr Sect E Struct Rep Online. 2009 Jan 28;65(Pt 2):o413. doi: 10.1107/S1600536809002153 (PMC2968153; doi:10.1107/S1600536809002153)
Supplement: Supplementary file 1 [file e-65-0o413-sup1.cif]

##############################################################################
###                                                                        ###
###        Electronic paper (Acta Crystallographica Section E)             ###
###                                                                        ###
##############################################################################
#                                                                            #
# This CIF contains the data in a paper accepted for publication in Acta     #
# Crystallographica Section E. It conforms to the requirements of Notes      #
# for Authors for Section E, and has been peer reviewed under the auspices   #
# of the IUCr Commission on Journals.                                        #
#                                                                            #
# Full details of the Crystallographic Information File format               #
# are given in the paper "The Crystallographic Information File (CIF):       #
# a New Standard Archive File for Crystallography" by S. R. Hall, F. H.      #
# Allen and I. D. Brown [Acta Cryst. (1991), A47, 655-685].                  #
#                                                                            #
# The current version of the core CIF dictionary is obtainable from          #
# ftp://ftp.iucr.org/pub/cif_core.dic. The current version number is 2.4.    #
#                                                                            #
# Software is freely available for graphical display of the structure(s) in  #
# this CIF.  For information consult the CIF home page http://www.iucr.org/  #
# cif/home.html                                                              #
#                                                                            #
# This file may be used for bona fide research purposes within the           #
# scientific community so long as proper attribution is given to the journal # 
# article from which it was obtained.                                        #
#                                                                            #
##############################################################################
                                             
data_I
_audit_creation_method     SHELXL-97
_chemical_name_systematic
;
(3<i>RS</i>)-<i>S</i>-[1-(3-Chlorophenyl)-2-oxopyrrolidin-3-yl]-
<i>N</i>,<i>N</i>'-dimethylthiouronium bromide
;
_chemical_name_common     ?
_chemical_formula_moiety     'C13 H17 Cl N3 O S +, Br -'
_chemical_formula_sum     'C13 H17 Br Cl N3 O S'
_chemical_formula_iupac     'C13 H17 Cl N3 O S +, Br -'
_chemical_formula_weight     378.72
_chemical_melting_point     ?
_symmetry_cell_setting     monoclinic
_symmetry_space_group_name_H-M     'P 21/c'
_symmetry_space_group_name_Hall     '-P 2ybc'
loop_
    _symmetry_equiv_pos_as_xyz
    'x, y, z'
    '-x, y+1/2, -z+1/2'
    '-x, -y, -z'
    'x, -y-1/2, z-1/2'
_cell_length_a     14.9409(9)
_cell_length_b     7.7050(5)
_cell_length_c     13.9141(15)
_cell_angle_alpha     90.00
_cell_angle_beta     100.758(7)
_cell_angle_gamma     90.00
_cell_volume     1573.6(2)
_cell_formula_units_Z     4
_cell_measurement_reflns_used     11663
_cell_measurement_theta_min     1
_cell_measurement_theta_max     27.5
_cell_measurement_temperature     150(2)
_exptl_crystal_description     'block'
_exptl_crystal_colour     'colourless'
_exptl_crystal_size_max     0.41
_exptl_crystal_size_mid     0.40
_exptl_crystal_size_min     0.22
_exptl_crystal_density_diffrn     1.599
_exptl_crystal_density_meas     ?
_exptl_crystal_density_method     'not measured'
_exptl_crystal_F_000     768
loop_
    _exptl_crystal_face_index_h
    _exptl_crystal_face_index_k
    _exptl_crystal_face_index_l
    _exptl_crystal_face_perp_dist
    -1 0 0 0.055
    1 0 -1 0.090
    -1 1 0 0.191
    0 -1 0 0.157
    1 0 0 0.133
    0 1 0 0.200
    -1 0 1 0.120
_exptl_absorpt_coefficient_mu     2.913
_exptl_absorpt_correction_type     'Gaussian integration'
_exptl_absorpt_process_details     '(Coppens, 1970)'
_exptl_absorpt_correction_T_min     0.401
_exptl_absorpt_correction_T_max     0.658
_diffrn_ambient_temperature     150(2)
_diffrn_radiation_type     MoK\a
_diffrn_radiation_wavelength     0.71073
_diffrn_radiation_source     'fine-focus sealed tube'
_diffrn_radiation_monochromator     graphite
_diffrn_measurement_device_type     'Bruker--Nonius KappaCCD'
_diffrn_measurement_method     '\f and \w'
_diffrn_detector_area_resol_mean     9.091
_diffrn_reflns_number     11628
_diffrn_reflns_av_R_equivalents     0.0600
_diffrn_reflns_av_sigmaI/netI     0.0456
_diffrn_reflns_theta_min     2.78
_diffrn_reflns_theta_max     27.50
_diffrn_reflns_theta_full     27.50
_diffrn_measured_fraction_theta_max     0.961
_diffrn_measured_fraction_theta_full     0.961
_diffrn_reflns_limit_h_min     -19
_diffrn_reflns_limit_h_max     16
_diffrn_reflns_limit_k_min     -8
_diffrn_reflns_limit_k_max     9
_diffrn_reflns_limit_l_min     -17
_diffrn_reflns_limit_l_max     18
_diffrn_standards_number     0
_diffrn_standards_interval_count     ?
_diffrn_standards_interval_time     ?
_diffrn_standards_decay_%     ?
_refine_special_details
;
 Refinement of F^2^ against ALL reflections.  The weighted R-factor wR and
 goodness of fit S are based on F^2^, conventional R-factors R are based
 on F, with F set to zero for negative F^2^. The threshold expression of
 F^2^ > 2sigma(F^2^) is used only for calculating R-factors(gt) etc. and is
 not relevant to the choice of reflections for refinement.  R-factors based
 on F^2^ are statistically about twice as large as those based on F, and R-
 factors based on ALL data will be even larger.
;
_reflns_number_total     3455
_reflns_number_gt     2671
_reflns_threshold_expression     I>2\s(I)
_refine_ls_structure_factor_coef     Fsqd
_refine_ls_matrix_type     full
_refine_ls_R_factor_all     0.0731
_refine_ls_R_factor_gt     0.0478
_refine_ls_wR_factor_gt     0.0987
_refine_ls_wR_factor_ref     0.1139
_refine_ls_goodness_of_fit_ref     1.215
_refine_ls_restrained_S_all     1.215
_refine_ls_number_reflns     3455
_refine_ls_number_parameters     189
_refine_ls_number_restraints     0
_refine_ls_number_constraints     60
_refine_ls_hydrogen_treatment     mixed
_refine_ls_weighting_scheme     calc
_refine_ls_weighting_details
         'calc w=1/[\s^2^(Fo^2^)+(0.0325P)^2^+3.4975P] where P=(Fo^2^+2Fc^2^)/3'
_atom_sites_solution_hydrogens     difmap
_atom_sites_solution_primary     direct
_atom_sites_solution_secondary     difmap
_refine_ls_shift/su_max     0.000
_refine_ls_shift/su_mean     0.000
_refine_diff_density_max     0.744
_refine_diff_density_min     -0.824
_refine_ls_extinction_method     none
_refine_ls_extinction_coef     ?
loop_
    _atom_type_symbol
    _atom_type_description
    _atom_type_scat_dispersion_real
    _atom_type_scat_dispersion_imag
    _atom_type_scat_source
    'C' 'C' 0.0033 0.0016
                         'International Tables Vol C Tables 4.2.6.8 and 6.1.1.4'
    'H' 'H' 0.0000 0.0000
                         'International Tables Vol C Tables 4.2.6.8 and 6.1.1.4'
    'O' 'O' 0.0106 0.0060
                         'International Tables Vol C Tables 4.2.6.8 and 6.1.1.4'
    'N' 'N' 0.0061 0.0033
                         'International Tables Vol C Tables 4.2.6.8 and 6.1.1.4'
    'S' 'S' 0.1246 0.1234
                         'International Tables Vol C Tables 4.2.6.8 and 6.1.1.4'
    'Cl' 'Cl' 0.1484 0.1585
                         'International Tables Vol C Tables 4.2.6.8 and 6.1.1.4'
    'Br' 'Br' -0.2901 2.4595
                         'International Tables Vol C Tables 4.2.6.8 and 6.1.1.4'
_computing_data_collection
                  'COLLECT (Hooft, 1998) and DENZO (Otwinowski and Minor, 1997)'
_computing_cell_refinement
                  'COLLECT (Hooft, 1998) and DENZO (Otwinowski and Minor, 1997)'
_computing_data_reduction
                  'COLLECT (Hooft, 1998) and DENZO (Otwinowski and Minor, 1997)'
_computing_structure_solution     'SIR92 (Altomare <i>et al.</i>,  1994)'
_computing_structure_refinement     'SHELXL97 (Sheldrick, 2008)'
_computing_molecular_graphics     'PLATON (Spek, 2003)'
_computing_publication_material     'SHELXL97 (Sheldrick, 2008)'
loop_
    _atom_site_type_symbol
    _atom_site_label
    _atom_site_fract_x
    _atom_site_fract_y
    _atom_site_fract_z
    _atom_site_U_iso_or_equiv
    _atom_site_adp_type
    _atom_site_calc_flag
    _atom_site_refinement_flags
    _atom_site_occupancy
    _atom_site_disorder_assembly
    _atom_site_disorder_group
    Br Br1 0.08338(3) 0.66896(5) 0.14195(3) 0.02613(13) Uani d . 1 . .
    S S1 0.16212(7) 0.32645(15) 0.36335(7) 0.0259(2) Uani d . 1 . .
    Cl Cl1 0.62396(8) -0.16871(15) 0.42796(8) 0.0356(3) Uani d . 1 . .
    N N3 0.1148(2) 0.0146(5) 0.2861(3) 0.0225(7) Uani d . 1 . .
    H H3 0.095(3) -0.053(7) 0.245(3) 0.027 Uiso d . 1 . .
    O O1 0.3250(2) 0.1248(4) 0.3000(2) 0.0340(7) Uani d . 1 . .
    C C1 0.3345(3) 0.2769(5) 0.3210(3) 0.0219(8) Uani d . 1 . .
    N N1 0.4148(2) 0.3623(4) 0.3524(2) 0.0221(7) Uani d . 1 . .
    N N2 0.0914(2) 0.2457(5) 0.1804(3) 0.0244(7) Uani d . 1 . .
    H H2 0.094(3) 0.350(7) 0.178(4) 0.029 Uiso d . 1 . .
    C C11 0.1189(2) 0.1804(5) 0.2677(3) 0.0207(8) Uani d . 1 . .
    C C6 0.5171(3) 0.1131(5) 0.3865(3) 0.0211(8) Uani d . 1 . .
    H H6 0.4680 0.0399 0.3948 0.025 Uiso calc R 1 . .
    C C7 0.6049(3) 0.0507(5) 0.3989(3) 0.0246(9) Uani d . 1 . .
    C C10 0.5754(3) 0.3920(6) 0.3476(3) 0.0261(9) Uani d . 1 . .
    H H10 0.5652 0.5102 0.3293 0.031 Uiso calc R 1 . .
    C C13 0.1428(3) -0.0649(6) 0.3822(3) 0.0338(11) Uani d . 1 . .
    H H13A 0.2066 -0.0358 0.4080 0.051 Uiso calc R 1 . .
    H H13B 0.1362 -0.1912 0.3763 0.051 Uiso calc R 1 . .
    H H13C 0.1044 -0.0211 0.4267 0.051 Uiso calc R 1 . .
    C C9 0.6624(3) 0.3230(6) 0.3608(3) 0.0278(9) Uani d . 1 . .
    H H9 0.7118 0.3945 0.3513 0.033 Uiso calc R 1 . .
    C C4 0.2588(3) 0.4101(6) 0.3153(3) 0.0244(9) Uani d . 1 . .
    H H4 0.2380 0.4459 0.2456 0.029 Uiso calc R 1 . .
    C C2 0.4027(3) 0.5482(5) 0.3675(3) 0.0253(9) Uani d . 1 . .
    H H2A 0.4168 0.6166 0.3119 0.030 Uiso calc R 1 . .
    H H2B 0.4421 0.5883 0.4286 0.030 Uiso calc R 1 . .
    C C5 0.5029(3) 0.2873(5) 0.3613(3) 0.0214(8) Uani d . 1 . .
    C C12 0.0567(3) 0.1404(6) 0.0946(3) 0.0341(11) Uani d . 1 . .
    H H12A 0.1048 0.0626 0.0814 0.051 Uiso calc R 1 . .
    H H12B 0.0372 0.2163 0.0381 0.051 Uiso calc R 1 . .
    H H12C 0.0048 0.0716 0.1067 0.051 Uiso calc R 1 . .
    C C3 0.3028(3) 0.5640(6) 0.3739(4) 0.0333(10) Uani d . 1 . .
    H H3A 0.2770 0.6748 0.3451 0.040 Uiso calc R 1 . .
    H H3B 0.2943 0.5575 0.4427 0.040 Uiso calc R 1 . .
    C C8 0.6784(3) 0.1510(6) 0.3878(3) 0.0269(9) Uani d . 1 . .
    H H8 0.7382 0.1040 0.3983 0.032 Uiso calc R 1 . .
loop_
    _atom_site_aniso_label
    _atom_site_aniso_U_11
    _atom_site_aniso_U_22
    _atom_site_aniso_U_33
    _atom_site_aniso_U_12
    _atom_site_aniso_U_13
    _atom_site_aniso_U_23
    Br1 0.0262(2) 0.0177(2) 0.0348(2) 0.00117(17) 0.00640(16) 0.00120(18)
    S1 0.0265(5) 0.0298(6) 0.0225(5) 0.0025(4) 0.0072(4) -0.0046(4)
    Cl1 0.0406(6) 0.0266(6) 0.0408(6) 0.0100(5) 0.0110(5) 0.0056(5)
    N3 0.0272(18) 0.0174(17) 0.0243(17) 0.0039(14) 0.0076(14) 0.0040(14)
    O1 0.0263(16) 0.0280(17) 0.0495(19) -0.0037(12) 0.0118(14) -0.0165(15)
    C1 0.020(2) 0.024(2) 0.0221(19) 0.0002(16) 0.0055(15) -0.0043(17)
    N1 0.0251(17) 0.0195(18) 0.0217(16) -0.0013(14) 0.0049(13) -0.0019(14)
    N2 0.0302(19) 0.0190(18) 0.0231(17) -0.0002(15) 0.0030(14) 0.0019(16)
    C11 0.0189(18) 0.023(2) 0.0203(18) 0.0039(16) 0.0055(14) -0.0034(17)
    C6 0.025(2) 0.0185(19) 0.0207(19) -0.0008(15) 0.0072(15) -0.0007(16)
    C7 0.032(2) 0.022(2) 0.0211(19) 0.0008(17) 0.0084(17) -0.0003(17)
    C10 0.028(2) 0.025(2) 0.025(2) -0.0053(17) 0.0041(16) 0.0003(18)
    C13 0.040(3) 0.031(3) 0.031(2) 0.013(2) 0.011(2) 0.014(2)
    C9 0.027(2) 0.032(2) 0.024(2) -0.0101(19) 0.0045(16) -0.0005(19)
    C4 0.024(2) 0.026(2) 0.023(2) -0.0019(17) 0.0037(16) -0.0023(18)
    C2 0.030(2) 0.018(2) 0.025(2) 0.0010(16) -0.0010(17) 0.0004(17)
    C5 0.023(2) 0.024(2) 0.0176(18) -0.0012(15) 0.0054(15) -0.0028(16)
    C12 0.048(3) 0.028(3) 0.023(2) -0.003(2) -0.0016(19) -0.0004(19)
    C3 0.031(2) 0.027(2) 0.041(3) 0.0028(18) 0.0038(19) -0.012(2)
    C8 0.024(2) 0.038(3) 0.0196(19) 0.0029(18) 0.0055(15) -0.0030(19)
_geom_special_details
;
 All esds (except the esd in the dihedral angle between two l.s. planes)
 are estimated using the full covariance matrix.  The cell esds are taken
 into account individually in the estimation of esds in distances, angles
 and torsion angles; correlations between esds in cell parameters are only
 used when they are defined by crystal symmetry.  An approximate (isotropic)
 treatment of cell esds is used for estimating esds involving l.s. planes.
;
loop_
    _geom_bond_atom_site_label_1
    _geom_bond_atom_site_label_2
    _geom_bond_site_symmetry_2
    _geom_bond_distance
    _geom_bond_publ_flag
    S1 C11 . 1.770(4) ?
    S1 C4 . 1.819(4) ?
    Cl1 C7 . 1.749(4) ?
    N3 C11 . 1.307(5) ?
    N3 C13 . 1.459(5) ?
    N3 H3 . 0.80(5) ?
    O1 C1 . 1.210(5) ?
    C1 N1 . 1.367(5) ?
    C1 C4 . 1.518(6) ?
    N1 C5 . 1.421(5) ?
    N1 C2 . 1.464(5) ?
    N2 C11 . 1.309(5) ?
    N2 C12 . 1.456(5) ?
    N2 H2 . 0.81(5) ?
    C6 C7 . 1.377(6) ?
    C6 C5 . 1.394(6) ?
    C6 H6 . 0.9500 ?
    C7 C8 . 1.375(6) ?
    C10 C9 . 1.385(6) ?
    C10 C5 . 1.391(6) ?
    C10 H10 . 0.9500 ?
    C13 H13A . 0.9800 ?
    C13 H13B . 0.9800 ?
    C13 H13C . 0.9800 ?
    C9 C8 . 1.385(6) ?
    C9 H9 . 0.9500 ?
    C4 C3 . 1.518(6) ?
    C4 H4 . 1.0000 ?
    C2 C3 . 1.516(6) ?
    C2 H2A . 0.9900 ?
    C2 H2B . 0.9900 ?
    C12 H12A . 0.9800 ?
    C12 H12B . 0.9800 ?
    C12 H12C . 0.9800 ?
    C3 H3A . 0.9900 ?
    C3 H3B . 0.9900 ?
    C8 H8 . 0.9500 ?
loop_
    _geom_angle_atom_site_label_1
    _geom_angle_atom_site_label_2
    _geom_angle_atom_site_label_3
    _geom_angle_site_symmetry_1
    _geom_angle_site_symmetry_3
    _geom_angle
    _geom_angle_publ_flag
    C11 S1 C4 . . 98.74(18) ?
    C11 N3 C13 . . 125.0(4) ?
    C11 N3 H3 . . 122(4) ?
    C13 N3 H3 . . 113(4) ?
    O1 C1 N1 . . 126.8(4) ?
    O1 C1 C4 . . 126.1(4) ?
    N1 C1 C4 . . 107.0(3) ?
    C1 N1 C5 . . 125.1(3) ?
    C1 N1 C2 . . 113.0(3) ?
    C5 N1 C2 . . 121.5(3) ?
    C11 N2 C12 . . 123.3(4) ?
    C11 N2 H2 . . 114(4) ?
    C12 N2 H2 . . 122(4) ?
    N3 C11 N2 . . 122.6(4) ?
    N3 C11 S1 . . 119.9(3) ?
    N2 C11 S1 . . 117.4(3) ?
    C7 C6 C5 . . 117.7(4) ?
    C7 C6 H6 . . 121.1 ?
    C5 C6 H6 . . 121.1 ?
    C8 C7 C6 . . 123.4(4) ?
    C8 C7 Cl1 . . 118.1(3) ?
    C6 C7 Cl1 . . 118.5(3) ?
    C9 C10 C5 . . 119.6(4) ?
    C9 C10 H10 . . 120.2 ?
    C5 C10 H10 . . 120.2 ?
    N3 C13 H13A . . 109.5 ?
    N3 C13 H13B . . 109.5 ?
    H13A C13 H13B . . 109.5 ?
    N3 C13 H13C . . 109.5 ?
    H13A C13 H13C . . 109.5 ?
    H13B C13 H13C . . 109.5 ?
    C10 C9 C8 . . 120.9(4) ?
    C10 C9 H9 . . 119.6 ?
    C8 C9 H9 . . 119.6 ?
    C3 C4 C1 . . 104.8(3) ?
    C3 C4 S1 . . 111.9(3) ?
    C1 C4 S1 . . 112.1(3) ?
    C3 C4 H4 . . 109.3 ?
    C1 C4 H4 . . 109.3 ?
    S1 C4 H4 . . 109.3 ?
    N1 C2 C3 . . 103.7(3) ?
    N1 C2 H2A . . 111.0 ?
    C3 C2 H2A . . 111.0 ?
    N1 C2 H2B . . 111.0 ?
    C3 C2 H2B . . 111.0 ?
    H2A C2 H2B . . 109.0 ?
    C10 C5 C6 . . 120.4(4) ?
    C10 C5 N1 . . 118.9(4) ?
    C6 C5 N1 . . 120.6(4) ?
    N2 C12 H12A . . 109.5 ?
    N2 C12 H12B . . 109.5 ?
    H12A C12 H12B . . 109.5 ?
    N2 C12 H12C . . 109.5 ?
    H12A C12 H12C . . 109.5 ?
    H12B C12 H12C . . 109.5 ?
    C2 C3 C4 . . 103.8(3) ?
    C2 C3 H3A . . 111.0 ?
    C4 C3 H3A . . 111.0 ?
    C2 C3 H3B . . 111.0 ?
    C4 C3 H3B . . 111.0 ?
    H3A C3 H3B . . 109.0 ?
    C7 C8 C9 . . 117.9(4) ?
    C7 C8 H8 . . 121.1 ?
    C9 C8 H8 . . 121.1 ?
loop_
    _geom_hbond_atom_site_label_D
    _geom_hbond_atom_site_label_H
    _geom_hbond_atom_site_label_A
    _geom_hbond_site_symmetry_A
    _geom_hbond_distance_DH
    _geom_hbond_distance_HA
    _geom_hbond_distance_DA
    _geom_hbond_angle_DHA
    N3 H3 Br1 1_545 0.80(5) 2.56(5) 3.314(4) 159(5)
    N2 H2 Br1 . 0.81(5) 2.51(5) 3.303(4) 170(5)
    C6 H6 O1 . 0.95 2.38 2.899(5) 114
    C8 H8 Br1 2_645 0.95 2.87 3.662(5) 142
    C2 H2A Cg1 2_655 0.99 2.69 3.628(4) 159
data_global
_journal_date_recd_electronic     2008-10-16
_journal_date_accepted     2009-01-16
_journal_name_full     'Acta Crystallographica, Section E'
_journal_year     2009
_journal_volume     65
_journal_issue      2
_journal_page_first     o413
_journal_page_last     o413
_journal_paper_category     QO
_journal_coeditor_code     FB2123
_publ_contact_author_name     'Ji\<r\'i Hanusek'
_publ_contact_author_address
;Institute of Organic Chemistry and Technology
Faculty of Chemical Technology
University of Pardubice
nam. ?s. legi\'i 565
Pardubice 532 10
Czech Republic
;
_publ_contact_author_email     jiri.hanusek@upce.cz
_publ_contact_author_fax         .42E-305
_publ_contact_author_phone         .42E-305
_publ_section_title
;\
(3<i>RS</i>)-<i>S</i>-[1-(3-Chlorophenyl)-2-oxopyrrolidin-3-yl]-<i>N</i>,\
<i>N</i>'-dimethylthiouronium bromide
;
loop_
    _publ_author_name
    _publ_author_address
    'Hanusek, Ji\<r\'i '
;Institute of Organic Chemistry and Technology
Faculty of Chemical Technology
University of Pardubice
n\'am. \<Cs. legi\'i 565
Pardubice 532 10
Czech Republic
;
    'Sedl\'ak, Milo\<s'
;Institute of Organic Chemistry and Technology
Faculty of Chemical Technology
University of Pardubice
n\'am. \<Cs. legi\'i 565
Pardubice 532 10
Czech Republic
;
    'Drabina, Pavel'
;Institute of Organic Chemistry and Technology
Faculty of Chemical Technology
University of Pardubice
n\'am. \<Cs. legi\'i 565
Pardubice 532 10
Czech Republic
;
    'Ru\<zi\<cka, Ale\<s'
;Department of General and Inorganic Chemistry
Faculty of Chemical Technology
University of Pardubice
n\'am. \<Cs. legi\'i 565
Pardubice 532 10
Czech Republic
;
