# Supplementary material for: (3RS)-S-[1-(3-Chloro­phen­yl)-2-oxopyr­rolidin-3-yl]-N,N′-dimethyl­thio­uronium bromide
Source: Acta Crystallogr Sect E Struct Rep Online. 2009 Jan 28;65(Pt 2):o413. doi: 10.1107/S1600536809002153 (PMC2968153; doi:10.1107/S1600536809002153)
Supplement: Supplementary file 2 [file e-65-0o413-Isup2.hkl]

#
# h,k,l, Fc-squared, Fo-squared, sigma(Fo-squared) and status flag
#
data_I
_shelx_title ' Compound X'
_shelx_refln_list_code          4
_shelx_F_calc_maximum      318.07
_exptl_crystal_F_000       768.00
_reflns_d_resolution_high  0.7697
 
loop_
 _symmetry_equiv_pos_as_xyz
 'x, y, z'
 '-x, y+1/2, -z+1/2'
 '-x, -y, -z'
 'x, -y-1/2, z-1/2'
 
_cell_length_a    14.9410
_cell_length_b     7.7050
_cell_length_c    13.9140
_cell_angle_alpha  90.000
_cell_angle_beta  100.758
_cell_angle_gamma  90.000
 
_shelx_F_squared_multiplier     1.000
 
loop_
 _refln_index_h
 _refln_index_k
 _refln_index_l
 _refln_F_squared_calc
 _refln_F_squared_meas
 _refln_F_squared_sigma
 _refln_observed_status
   2   0   0     3504.70     3190.34     58.36 o
   3   0   0      583.16      595.17     23.46 o
   4   0   0    50763.89    42726.20    808.45 o
   5   0   0    18540.49    17453.81    313.86 o
   6   0   0     5294.33     4925.98     93.39 o
   7   0   0     4108.66     3674.93     72.59 o
   8   0   0      448.29      406.76     16.60 o
   9   0   0      682.26      690.83     23.66 o
  10   0   0     2129.08     2145.33     49.90 o
  11   0   0      829.24      846.44     29.18 o
  12   0   0     8874.52     8750.33    167.61 o
  13   0   0     2715.26     2698.77    107.10 o
  14   0   0       29.79       44.95     21.19 o
  15   0   0       82.43       99.90     37.99 o
  19   0   0       40.54      -72.63     48.42 o
   1   1   0     2221.41     2163.60     65.24 o
   2   1   0     2042.04     2075.50     24.69 o
   3   1   0      992.08     1010.53     24.84 o
   4   1   0     6102.49     5877.52     76.70 o
   5   1   0     9874.59     9265.35    128.37 o
   6   1   0     1276.29     1182.71     29.87 o
   7   1   0      361.52      281.82      9.86 o
   8   1   0     5835.00     5773.62     78.19 o
   9   1   0     6508.86     6084.98     82.96 o
  10   1   0      549.44      548.50     16.34 o
  11   1   0      166.84      180.14     28.08 o
  12   1   0       12.91       16.48     13.07 o
  13   1   0      260.13      302.09     20.27 o
  14   1   0      119.02      171.48     41.04 o
  15   1   0     2126.37     2329.66     83.86 o
  17   1   0      655.71      636.06     50.63 o
  18   1   0       89.09      108.01     32.94 o
   0   2   0    10911.23    12561.54    261.27 o
   1   2   0     3282.10     3470.03    120.73 o
   2   2   0     1167.18     1182.53     37.86 o
   3   2   0       53.21       41.21      4.63 o
   4   2   0     3112.99     2817.84     52.83 o
   5   2   0     3185.52     3121.02     42.31 o
   6   2   0       23.85       14.38      8.17 o
   7   2   0     6140.42     6149.63     82.47 o
   8   2   0      479.43      459.49     13.81 o
   9   2   0      150.65      128.45     14.09 o
  10   2   0       15.20       38.86     13.90 o
  11   2   0     1487.49     1403.34     27.47 o
  12   2   0     2357.94     2430.15     40.94 o
  13   2   0      813.61      868.98     22.76 o
  14   2   0      179.25      161.76     21.01 o
  15   2   0      185.22      151.28     45.43 o
  17   2   0      706.69      788.82     41.22 o
  18   2   0        7.60      -15.28    102.22 o
   1   3   0     1264.31     1374.41     56.17 o
   2   3   0      131.05      157.79     16.52 o
   3   3   0     1882.74     1965.96     45.24 o
   4   3   0      289.06      344.51      8.44 o
   5   3   0      235.74      244.86      9.68 o
   6   3   0      163.38      165.73     12.18 o
   7   3   0        4.65       -4.11      9.83 o
   8   3   0      144.01      123.16     12.90 o
   9   3   0      127.24      117.11     10.97 o
  10   3   0        0.38       48.92     21.02 o
  11   3   0      143.92      170.31     11.21 o
  12   3   0      176.76      187.03     12.60 o
  13   3   0       12.12       14.13     16.68 o
  14   3   0       32.14      138.90     38.58 o
  15   3   0       83.24      146.70     59.72 o
  16   3   0        1.58       23.62     52.96 o
  17   3   0       13.69      109.01     31.92 o
  18   3   0        0.36       24.45     44.31 o
   0   4   0     9896.75    10485.29    494.78 o
   2   4   0       65.43       75.31      5.86 o
   3   4   0      678.92      736.70     25.61 o
   4   4   0      466.42      423.73     10.00 o
   5   4   0       87.39      102.38     17.97 o
   6   4   0      354.06      416.79     11.57 o
   7   4   0      377.03      365.49     11.38 o
   8   4   0      933.45      913.88     17.79 o
   9   4   0      283.33      291.67     12.11 o
  11   4   0      142.13      129.43     14.58 o
  12   4   0      893.62      890.85     20.85 o
  13   4   0      426.21      446.19     25.92 o
  14   4   0      117.42      101.55     35.42 o
  15   4   0        1.24       -7.17     40.10 o
  16   4   0        1.14      -41.59     30.04 o
  17   4   0       92.01      106.62     46.94 o
   1   5   0      212.97      229.83     11.90 o
   2   5   0     5778.90     6240.11    319.54 o
   3   5   0      772.94      798.54     52.78 o
   4   5   0     6780.43     6653.84    154.51 o
   5   5   0     3530.00     3547.13     62.98 o
   6   5   0      574.76      618.57     17.49 o
   7   5   0      353.42      365.46     12.38 o
   8   5   0     7933.56     7746.03     99.32 o
   9   5   0     2547.55     2452.59     62.26 o
  10   5   0      290.12      321.28     24.98 o
  11   5   0      628.60      634.85     31.64 o
  12   5   0      388.89      426.51     38.23 o
  13   5   0      510.61      519.44     21.00 o
  14   5   0       96.89      124.33     64.24 o
  15   5   0      930.96      914.97    109.35 o
  16   5   0      777.55      941.36     43.87 o
   0   6   0    11047.73    11035.25    618.20 o
   1   6   0     3711.46     3573.70    147.38 o
   2   6   0      662.66      687.64     28.61 o
   3   6   0        3.94      -10.70      7.13 o
   4   6   0     6158.08     6291.94    255.73 o
   5   6   0      904.28      918.36     31.14 o
   6   6   0     1148.71     1210.40     24.32 o
   7   6   0     2583.78     2502.71     55.36 o
   8   6   0      224.40      225.71     29.10 o
   9   6   0      254.73      309.30     14.18 o
  10   6   0      137.72      164.21     16.57 o
  11   6   0     1806.00     1686.38     75.49 o
  12   6   0      889.57      924.50     29.60 o
  13   6   0     1531.23     1716.54     51.91 o
  14   6   0       80.20       71.82     39.78 o
  15   6   0      154.91       74.03     42.57 o
   1   7   0      231.48      244.19     16.89 o
   2   7   0      978.94     1034.58     66.25 o
   3   7   0     1169.78     1125.62     34.92 o
   4   7   0     5353.43     5617.99    235.71 o
   5   7   0     1778.11     1809.28     72.04 o
   6   7   0        3.59        2.78     18.22 o
   7   7   0      444.28      424.53     26.00 o
   8   7   0     2456.00     2478.83     37.35 o
   9   7   0     3549.55     3463.96    126.52 o
  10   7   0      170.03      231.52     34.13 o
  11   7   0      556.84      447.65     41.50 o
  12   7   0        0.83      -40.33     34.70 o
  13   7   0      606.24      686.77     49.41 o
   0   8   0     2009.85     1868.58    132.93 o
   1   8   0      510.08      479.03     15.35 o
   2   8   0        3.59       23.37     12.68 o
   3   8   0       27.20       24.51     10.37 o
   4   8   0     1005.10      994.25     51.70 o
   5   8   0       37.72       87.54     53.41 o
   6   8   0      159.14      208.99     24.01 o
   8   8   0       15.29       31.75     27.82 o
   9   8   0      429.07      451.52     39.61 o
  10   8   0       40.06       61.09     30.73 o
  11   8   0      271.99      210.78     37.99 o
   1   9   0       21.13       40.15     23.67 o
   2   9   0       29.43       18.68     24.33 o
   3   9   0      208.12      118.52     27.45 o
   4   9   0      218.77      106.70     22.69 o
   5   9   0       28.32       50.44     18.64 o
   6   9   0       17.05       54.70     19.02 o
   7   9   0        0.23      -31.12     36.25 o
   8   9   0      186.73      244.79     31.59 o
 -18   1   1      149.16      105.30     47.26 o
 -15   1   1      701.07      728.96     28.23 o
 -14   1   1      790.97      889.46     30.59 o
 -13   1   1     2071.57     2086.85     47.15 o
 -12   1   1      305.97      348.22     16.58 o
 -11   1   1       43.12       73.41     34.07 o
 -10   1   1     1715.96     1674.92     29.18 o
  -9   1   1      648.13      617.19     15.52 o
  -8   1   1     1126.98     1241.57     23.74 o
  -7   1   1     6315.27     6274.68     83.74 o
  -6   1   1      322.75      362.07     11.25 o
  -5   1   1        7.81       15.71     10.45 o
  -4   1   1     1980.55     1970.57     27.80 o
  -3   1   1      257.17      302.28      8.54 o
  -2   1   1      137.74      107.23      6.82 o
  -1   1   1     4831.44     4776.71    345.80 o
   0   1   1     1252.06     1569.58     25.16 o
   1   1   1      853.45      845.08     18.12 o
   2   1   1     2810.38     2456.92     26.73 o
   3   1   1      361.92      363.76     10.76 o
   4   1   1     2315.98     2145.85     27.04 o
   5   1   1     4635.84     4364.75     58.54 o
   6   1   1     1818.80     1617.98     25.35 o
   7   1   1      856.55      784.37     16.20 o
   8   1   1      177.88      147.92     10.13 o
   9   1   1     1143.90     1152.24     41.26 o
  10   1   1     4731.56     4748.53     67.43 o
  11   1   1     1171.26     1148.51     29.38 o
  12   1   1      139.74      207.64     16.50 o
  13   1   1        3.99      -11.31     16.05 o
  14   1   1      541.50      566.36     39.13 o
  15   1   1      244.52      320.55     38.25 o
  16   1   1       83.49       48.31     41.03 o
  17   1   1      461.94      629.92     55.11 o
  18   1   1       30.62       34.84     46.04 o
 -17   2   1      198.43      269.30     26.89 o
 -16   2   1      291.47      366.57     32.39 o
 -15   2   1      279.16      371.88     41.69 o
 -14   2   1      130.13      156.97     25.67 o
 -13   2   1       27.35       11.98     19.17 o
 -12   2   1      998.08     1018.61     24.09 o
 -11   2   1     3287.25     3283.58     50.42 o
 -10   2   1     6150.65     5812.07     80.79 o
  -9   2   1     4926.40     4750.73     66.72 o
  -8   2   1      658.00      605.03     21.20 o
  -7   2   1     5139.62     4840.44     66.22 o
  -6   2   1      946.72      780.33     27.22 o
  -5   2   1    24438.11    23860.10    604.56 o
  -4   2   1     1488.63     1393.32     38.47 o
  -3   2   1      105.20       94.89      8.38 o
  -2   2   1     7552.53     7544.20    400.80 o
  -1   2   1     1675.48     1750.61     78.48 o
   0   2   1     2426.18     2730.31     49.68 o
   1   2   1    12714.41    12938.85    171.73 o
   2   2   1    35577.97    32456.14    333.58 o
   3   2   1     8371.88     7986.68     84.05 o
   4   2   1      282.96      239.23      6.98 o
   5   2   1     4872.66     4747.69     57.00 o
   6   2   1     5902.53     5191.67     62.58 o
   7   2   1     3447.03     3335.44     42.64 o
   8   2   1     3184.73     2903.72     38.48 o
   9   2   1       86.96       64.39     33.21 o
  10   2   1      317.13      335.96     23.85 o
  11   2   1      514.76      479.64     19.31 o
  12   2   1       22.79       92.60     34.77 o
  13   2   1     3407.33     3347.62     47.50 o
  14   2   1      163.60      208.18     18.25 o
  15   2   1     1984.35     2024.32     54.47 o
  16   2   1      124.08       76.70     41.09 o
  18   2   1      324.88      423.62     51.66 o
 -18   3   1     1284.03     1274.58     51.00 o
 -17   3   1      321.19      220.04     32.11 o
 -16   3   1      552.56      583.28     48.08 o
 -15   3   1     1231.42     1252.14     34.42 o
 -14   3   1     3147.81     3255.52     53.48 o
 -13   3   1     3762.84     3545.63     49.86 o
 -12   3   1       13.07        2.41     14.57 o
 -11   3   1      159.18      182.40     20.76 o
 -10   3   1      853.02      845.94     20.17 o
  -9   3   1     1208.38     1119.38     23.44 o
  -8   3   1      721.65      684.47     14.62 o
  -7   3   1    10479.11     9913.85    168.68 o
  -6   3   1     4028.76     3613.69     90.95 o
  -5   3   1     1444.66     1405.81     53.85 o
  -4   3   1      280.44      293.91     13.78 o
  -3   3   1    22206.84    22220.78    861.86 o
  -2   3   1    13624.21    13283.00    480.71 o
  -1   3   1     7137.57     7413.68    433.08 o
   0   3   1     2892.07     3015.26     85.30 o
   1   3   1     3765.01     4091.33     84.55 o
   2   3   1     3983.04     4042.40    104.26 o
   3   3   1     1518.31     1299.04     35.98 o
   4   3   1     4273.10     3922.92     67.22 o
   5   3   1     2742.40     2733.69     35.10 o
   6   3   1     3605.76     3266.78     41.60 o
   7   3   1     1376.76     1378.68     21.61 o
   8   3   1     1121.15     1005.50     19.59 o
   9   3   1     1951.35     1906.63     32.17 o
  10   3   1    10001.31     9588.70    114.86 o
  11   3   1     4883.26     4715.85     62.09 o
  12   3   1       15.64        7.58     14.17 o
  13   3   1      119.29       64.59     20.50 o
  14   3   1     1516.74     1505.95     33.04 o
  15   3   1     1016.54     1001.81     59.77 o
  16   3   1       63.63       57.86     57.59 o
  17   3   1      938.53     1137.34    115.22 o
 -16   4   1       41.50        1.27     97.89 o
 -15   4   1      383.13      388.49     56.23 o
 -14   4   1       34.88       13.11     17.61 o
 -13   4   1      144.14      159.53     50.70 o
 -12   4   1      500.14      508.51     29.22 o
 -11   4   1     4977.24     4726.59     63.33 o
 -10   4   1      950.33      959.96     30.54 o
  -9   4   1     7369.78     7202.16    118.70 o
  -8   4   1       27.87       28.48     18.34 o
  -7   4   1     2976.96     2880.67     78.53 o
  -6   4   1     3184.02     3107.78     93.87 o
  -5   4   1     9932.37     9940.67    317.76 o
  -4   4   1     1256.39     1286.69     46.71 o
  -3   4   1     1304.48     1407.01     47.17 o
  -2   4   1     2290.31     2445.32    105.47 o
  -1   4   1     4168.41     4581.42    193.26 o
   0   4   1      123.97      132.50     11.52 o
   1   4   1    12603.35    14152.71    476.62 o
   2   4   1    10883.58    10897.35    313.31 o
   3   4   1      834.13      870.05     19.03 o
   4   4   1     1279.86     1295.66     35.99 o
   5   4   1     1512.55     1555.37     37.73 o
   6   4   1    11981.81    11616.70    187.09 o
   7   4   1      507.52      478.31     13.58 o
   8   4   1     1477.96     1479.30     23.93 o
   9   4   1      865.05      880.71     18.32 o
  10   4   1        1.37       -7.35     17.13 o
  11   4   1       12.49       24.27     19.32 o
  12   4   1      291.00      282.60     37.73 o
  13   4   1     1228.17     1228.34     45.36 o
  14   4   1     1284.41     1290.83     30.31 o
  15   4   1     1277.40     1272.35     84.21 o
  16   4   1       20.67       74.01     45.49 o
  17   4   1      263.27      192.98     55.58 o
 -16   5   1      413.31      491.40     85.90 o
 -15   5   1      328.24      388.34     37.76 o
 -14   5   1     1080.83      965.96     50.14 o
 -13   5   1      497.01      545.55     35.24 o
 -12   5   1      123.48      208.04     44.71 o
 -11   5   1       42.91       56.84     13.77 o
 -10   5   1       45.43       39.55     28.60 o
  -9   5   1      798.65      809.08     19.46 o
  -8   5   1      145.90      248.42     28.85 o
  -7   5   1      117.50      119.71     10.13 o
  -6   5   1     1700.05     1681.03     50.16 o
  -5   5   1      107.12       90.25     10.04 o
  -4   5   1       32.04       41.07      8.46 o
  -3   5   1     3288.87     3360.97    101.21 o
  -2   5   1      996.20      991.51     43.77 o
  -1   5   1     1670.98     1686.00     90.83 o
   0   5   1      671.29      655.30     20.22 o
   1   5   1       71.02       79.25     15.64 o
   2   5   1        2.84       28.47     10.86 o
   3   5   1      143.24      146.40     14.07 o
   4   5   1     1834.38     1824.80     51.84 o
   5   5   1       23.95       33.66     11.05 o
   6   5   1     5282.51     5128.95     63.98 o
   7   5   1      562.35      579.35     19.69 o
   8   5   1       20.64       44.51     12.60 o
   9   5   1      889.09      977.01     20.18 o
  10   5   1     1722.86     1761.43     29.29 o
  11   5   1     2316.23     2262.96     47.23 o
  12   5   1       28.04       29.89     52.58 o
  13   5   1       18.99      -33.74     40.62 o
  14   5   1      612.74      680.60     34.01 o
  15   5   1      327.56      443.43     35.41 o
  16   5   1      109.74       95.28     44.95 o
 -15   6   1       32.58       19.97     29.97 o
 -14   6   1       59.20       -3.89     27.41 o
 -13   6   1        6.98       25.81     34.63 o
 -12   6   1      231.35      231.84     82.73 o
 -11   6   1      327.73      331.64     18.08 o
 -10   6   1      199.98      244.48     26.55 o
  -9   6   1        0.28       34.17     22.79 o
  -8   6   1       44.06       15.66     10.42 o
  -7   6   1      278.22      270.30     21.11 o
  -6   6   1     1676.58     1666.10     27.08 o
  -5   6   1      739.63      693.12     29.02 o
  -4   6   1      155.44      223.38     14.65 o
  -3   6   1        6.52       56.36     31.35 o
  -1   6   1        7.04       28.08     10.00 o
   0   6   1        1.98       36.05     13.33 o
   2   6   1      367.79      394.35     24.26 o
   3   6   1        7.83       15.98      9.44 o
   4   6   1      236.58      234.97     27.85 o
   5   6   1        4.58      -18.31     12.21 o
   6   6   1     1600.79     1641.71     26.22 o
   7   6   1      239.10      234.24     31.63 o
   8   6   1        5.65       -7.98     21.53 o
   9   6   1        9.68       58.52     19.12 o
  10   6   1      213.57      235.91     15.96 o
  11   6   1        5.56       38.40     47.10 o
  12   6   1        0.79       29.05     52.56 o
  13   6   1       34.50        8.81     28.10 o
  15   6   1        2.30       61.51     42.58 o
 -13   7   1       60.23      -55.22     36.81 o
 -11   7   1        8.47      -59.50     39.67 o
 -10   7   1       64.66       96.72     46.17 o
  -9   7   1       40.79       85.25     19.84 o
  -8   7   1       45.76       91.82     31.36 o
  -7   7   1      786.88      779.15     24.64 o
  -6   7   1        3.04        3.55     14.92 o
  -5   7   1      304.41      307.63     31.29 o
  -4   7   1       41.77       24.18     18.86 o
  -3   7   1     1237.65     1200.18     41.47 o
  -2   7   1      496.99      497.65     20.88 o
  -1   7   1        8.49       11.10      8.52 o
   0   7   1      666.17      580.50     23.88 o
   1   7   1       10.17       24.39     10.89 o
   2   7   1      317.60      324.84     13.93 o
   3   7   1       96.16      105.57     10.46 o
   4   7   1       25.42       96.77     22.51 o
   5   7   1      797.82      826.22     70.19 o
   6   7   1       37.58       -1.66     13.99 o
   7   7   1      227.41      256.50     23.56 o
   8   7   1       55.33       65.83     17.24 o
   9   7   1      203.74      301.72     64.15 o
  10   7   1      715.21      670.57     44.84 o
  11   7   1      348.93      332.00     39.85 o
  12   7   1       64.19       94.87     38.17 o
 -11   8   1      616.24      659.70     46.20 o
 -10   8   1      526.87      530.69     37.44 o
  -9   8   1     1556.19     1435.05     55.61 o
  -8   8   1       14.40      145.49     29.19 o
  -7   8   1      533.62      448.80     29.78 o
  -6   8   1      707.61      740.80    101.33 o
  -5   8   1     2771.57     2795.40    288.78 o
  -4   8   1      438.79      424.41     24.92 o
  -3   8   1      228.00      267.21     37.90 o
  -2   8   1      362.74      348.34     28.74 o
  -1   8   1      249.80      229.24     15.14 o
   0   8   1     1174.78     1004.75     40.78 o
   1   8   1     1049.17     1000.54     37.16 o
   2   8   1     2729.13     2504.40    115.71 o
   3   8   1      588.75      552.24     16.15 o
   4   8   1       37.50       95.39     40.48 o
   5   8   1      332.33      332.85     22.15 o
   6   8   1     1784.40     1717.12     62.68 o
   7   8   1      288.42      311.45     33.03 o
   8   8   1      263.50      228.89     33.53 o
   9   8   1      427.54      533.96     41.04 o
  11   8   1      136.24      222.00     41.43 o
  -8   9   1       67.70      -14.11     38.71 o
  -7   9   1     1842.40     2000.09     84.14 o
  -6   9   1      672.14      738.90    187.79 o
  -5   9   1       24.76       -7.16     33.19 o
  -4   9   1       24.91       -0.05     34.21 o
  -3   9   1     2772.34     2890.17     92.99 o
  -2   9   1     1475.31     1535.36     57.62 o
  -1   9   1     1565.90     1389.86     57.13 o
   0   9   1      982.45      941.85     27.58 o
   1   9   1      374.48      271.07     28.62 o
   2   9   1       41.12      195.23     26.09 o
   3   9   1      724.00      690.97     24.26 o
   5   9   1      323.56      297.24     31.59 o
   6   9   1     1143.36     1302.95     55.04 o
   7   9   1      112.09       21.82     29.85 o
 -19   0   2        2.31       83.49     50.31 o
 -18   0   2       85.08       58.99     34.92 o
 -16   0   2     2262.96     2468.05     92.32 o
 -15   0   2      630.34      598.63     31.07 o
 -14   0   2     1871.16     1899.67     54.30 o
 -13   0   2      547.12      550.37     44.97 o
 -12   0   2     1206.69     1211.91     36.20 o
 -11   0   2       88.15      141.64     22.72 o
 -10   0   2     9421.23     9250.48    174.03 o
  -9   0   2    13509.92    12456.82    237.16 o
  -8   0   2    13363.61    13472.30    246.31 o
  -7   0   2     7313.89     6653.11    124.84 o
  -6   0   2     9588.29     9473.61    174.34 o
  -5   0   2    37419.48    35757.90    637.15 o
  -4   0   2    37036.55    34697.64    617.73 o
  -3   0   2    45396.20    41136.89    731.23 o
  -2   0   2      890.52      990.76     20.81 o
  -1   0   2     3164.55     3476.32     64.40 o
   0   0   2    12625.96    13717.39    173.37 o
   1   0   2     4562.14     4454.32     57.33 o
   2   0   2       70.18       82.47      4.08 o
   3   0   2    21606.88    20027.70    291.83 o
   4   0   2    14008.64    13046.34    192.19 o
   5   0   2      132.32      109.15     10.22 o
   6   0   2     1404.70     1345.10     31.17 o
   7   0   2     3811.78     3198.87     65.06 o
   8   0   2    20469.16    19656.87    356.18 o
   9   0   2      558.05      588.23     22.49 o
  10   0   2     4250.73     4198.55    117.10 o
  11   0   2       12.94       27.36     34.38 o
  12   0   2     1867.00     1849.50     48.24 o
  13   0   2       34.05       38.67     29.99 o
  14   0   2      790.17      854.86     46.66 o
  15   0   2     1179.07     1051.05     51.83 o
  17   0   2      881.26      885.72     59.52 o
  18   0   2       86.63      -64.83     43.22 o
 -19   1   2      290.59       26.15     47.87 o
 -18   1   2      155.81        9.53     45.48 o
 -17   1   2      214.22      235.12     45.04 o
 -16   1   2      838.14      945.19     56.25 o
 -15   1   2       44.62      123.14     63.69 o
 -14   1   2     1168.15     1151.85     27.11 o
 -13   1   2      100.33      218.82     39.36 o
 -12   1   2    11564.69    11537.90    153.75 o
 -11   1   2      556.09      513.38     22.49 o
 -10   1   2      480.92      503.08     15.63 o
  -9   1   2        9.73       46.64     20.23 o
  -8   1   2     3797.09     3568.02     50.82 o
  -7   1   2     3103.46     2971.53     42.54 o
  -6   1   2     1914.62     1977.88     29.58 o
  -5   1   2     6327.70     6081.04    136.21 o
  -4   1   2     1048.71     1096.81     26.15 o
  -3   1   2      414.52      402.04     14.11 o
  -2   1   2       26.66       51.65      9.05 o
  -1   1   2       76.01       96.89      2.87 o
   0   1   2    36604.95    42392.96    532.92 o
   1   1   2     2823.09     2680.73     66.81 o
   2   1   2     1808.94     1635.51     18.82 o
   3   1   2     5404.02     5051.61     54.09 o
   4   1   2      540.82      461.84     18.48 o
   5   1   2    11801.39    11038.21    127.17 o
   6   1   2     2305.43     2012.16     27.30 o
   7   1   2      352.95      373.02     10.65 o
   8   1   2     3755.11     3463.66     44.53 o
   9   1   2       27.31       57.24     16.05 o
  10   1   2     1962.00     1929.03     29.40 o
  11   1   2      163.97      162.65     26.00 o
  12   1   2    10250.89     9862.85    150.04 o
  13   1   2     1185.03     1306.90     54.84 o
  14   1   2        8.76      -28.89     25.87 o
  15   1   2       39.36      -21.01     29.82 o
  17   1   2      900.64     1025.46     59.69 o
  18   1   2       49.01       80.55     33.10 o
 -18   2   2        0.46      -11.55     76.85 o
 -17   2   2      506.51      620.08     54.68 o
 -16   2   2      995.29     1156.36    110.18 o
 -15   2   2      113.03      224.77     40.96 o
 -14   2   2      236.81      236.78     20.80 o
 -13   2   2        8.13        2.14     28.81 o
 -12   2   2      395.49      390.32     41.13 o
 -11   2   2       48.26       93.13     15.24 o
 -10   2   2     1248.92     1215.39     32.44 o
  -9   2   2     2308.86     2189.45     68.11 o
  -8   2   2     1330.09     1336.04     26.16 o
  -7   2   2     1624.08     1435.98     34.67 o
  -5   2   2     3647.83     3572.70    165.36 o
  -4   2   2     8771.68     9171.92    390.91 o
  -3   2   2     7394.53     7376.32    450.05 o
  -2   2   2      708.90      663.36     74.33 o
  -1   2   2     1701.57     2112.39     43.82 o
   0   2   2      281.97      357.06     14.59 o
   1   2   2     5861.84     6163.46    145.13 o
   2   2   2     1569.65     1519.38     19.45 o
   3   2   2     4891.17     4605.56     49.93 o
   4   2   2     6061.54     5878.86     63.37 o
   5   2   2       29.31       17.38      9.84 o
   6   2   2        3.52        5.47      7.56 o
   7   2   2     3102.11     2868.81     37.84 o
   8   2   2     4843.05     4637.12     58.01 o
   9   2   2      996.73      996.28     32.42 o
  10   2   2      525.26      525.69     22.61 o
  11   2   2      113.68      114.26     11.76 o
  12   2   2      333.87      346.61     14.92 o
  13   2   2       99.94      160.96     46.45 o
  14   2   2      495.65      454.06     22.86 o
  15   2   2      216.93      307.95     28.58 o
  16   2   2       87.03      -38.12     25.41 o
  17   2   2      166.68      226.32    112.89 o
  18   2   2       16.58      -40.48     29.82 o
 -18   3   2        2.37       62.39     32.10 o
 -16   3   2       11.23      -37.17     25.16 o
 -15   3   2       92.93       18.80     28.16 o
 -14   3   2       53.39       68.09     27.92 o
 -13   3   2      128.40      126.61     18.82 o
 -12   3   2      119.11      103.24     14.00 o
 -11   3   2       39.93       61.72     15.00 o
 -10   3   2       24.19       36.34     13.13 o
  -9   3   2        1.25       23.42     17.47 o
  -8   3   2       17.17       31.51     24.34 o
  -7   3   2        0.93       37.56     11.46 o
  -6   3   2     1079.04     1209.01     31.37 o
  -5   3   2       57.13       77.45      7.21 o
  -4   3   2       67.31       68.86      6.79 o
  -3   3   2      541.06      578.80     25.17 o
  -2   3   2      629.88      658.04     30.30 o
  -1   3   2     1305.05     1459.27     80.35 o
   0   3   2       25.35       34.95     11.88 o
   1   3   2      141.39      153.86     11.84 o
   2   3   2       45.62       60.31      7.40 o
   3   3   2      262.55      262.88     13.14 o
   4   3   2       10.63       25.19      5.93 o
   5   3   2      146.76      161.51      9.55 o
   6   3   2     1117.06     1168.07     29.34 o
   7   3   2        0.34        8.19     17.44 o
   8   3   2      115.39      103.61     12.60 o
   9   3   2      131.72      135.13     20.16 o
  10   3   2       37.62       63.16     34.15 o
  11   3   2       75.57       45.99     18.19 o
  12   3   2        0.09       -1.04     13.85 o
  13   3   2        5.23      -19.39     43.94 o
  14   3   2      146.94       73.21     28.62 o
  15   3   2        6.60       -4.60     20.07 o
  16   3   2       19.25      206.64     44.55 o
  17   3   2        0.36      -25.30     30.31 o
 -17   4   2      268.35      272.66     70.82 o
 -16   4   2      156.65      206.91     26.95 o
 -15   4   2       46.24       72.33     41.62 o
 -14   4   2       44.18      100.54     52.30 o
 -13   4   2       34.41       33.02     14.72 o
 -12   4   2      321.00      346.23     15.07 o
 -11   4   2       27.28       87.94     35.88 o
 -10   4   2      484.29      505.85     15.40 o
  -9   4   2      162.95      179.71     17.02 o
  -8   4   2      525.68      503.99     25.21 o
  -7   4   2      452.90      436.34     11.88 o
  -6   4   2      143.59      158.15     16.85 o
  -5   4   2      219.53      197.04      9.91 o
  -4   4   2     1084.74     1001.97     36.98 o
  -3   4   2     1819.82     1868.18     66.16 o
  -2   4   2      470.36      451.56     36.46 o
  -1   4   2      783.79      855.87     58.51 o
   0   4   2        7.37       33.49     11.54 o
   1   4   2      206.49      192.95      6.95 o
   2   4   2       12.37       31.54      7.24 o
   3   4   2     2592.28     2597.26     75.91 o
   4   4   2     3262.65     3204.78     61.40 o
   5   4   2      355.32      332.90     12.94 o
   6   4   2       87.79       93.42     24.95 o
   7   4   2        8.62       15.07      8.63 o
   8   4   2     3084.33     2964.80     40.46 o
   9   4   2      186.72      164.91     16.38 o
  10   4   2      507.40      466.34     21.07 o
  11   4   2       58.22       30.64     24.18 o
  12   4   2      122.01      171.72     72.08 o
  13   4   2        2.10       14.41     24.09 o
  14   4   2       45.40       32.48     18.78 o
  15   4   2      241.31      245.05     38.58 o
  16   4   2       33.99       70.04     57.42 o
 -16   5   2      561.41      463.04     34.86 o
 -15   5   2        0.88      -32.63     21.75 o
 -14   5   2      614.03      561.10     49.86 o
 -13   5   2      917.15      952.98     42.22 o
 -12   5   2     4944.30     4797.40     65.65 o
 -11   5   2      428.24      447.24     31.00 o
 -10   5   2        2.78       61.31     14.78 o
  -9   5   2       16.06       10.33     20.07 o
  -8   5   2     4674.09     4617.75    138.74 o
  -7   5   2      975.05      959.47     29.71 o
  -6   5   2      369.79      405.41     14.62 o
  -5   5   2     3217.31     3252.25     72.38 o
  -4   5   2      559.15      608.48     21.02 o
  -3   5   2        9.46        5.88     11.67 o
  -2   5   2      291.15      297.93     32.61 o
  -1   5   2     6940.73     6550.65    330.20 o
   0   5   2     9568.52     9532.95    472.23 o
   1   5   2     2162.87     2065.95    108.05 o
   2   5   2      146.04      106.65      8.95 o
   3   5   2     2585.97     2573.77    100.86 o
   4   5   2     2903.28     2900.86     89.18 o
   5   5   2     3928.14     3835.65     70.87 o
   6   5   2     2458.91     2362.68     47.64 o
   7   5   2      190.14      196.78     11.51 o
   8   5   2     1466.73     1472.36     25.22 o
   9   5   2       35.16       44.88     35.05 o
  10   5   2     1730.71     1722.68     46.99 o
  11   5   2      308.95      351.35     26.95 o
  12   5   2     3327.86     3351.05     54.26 o
  13   5   2     1119.63     1086.65     33.42 o
  14   5   2        4.69      -25.41     23.79 o
  15   5   2       45.75       37.46     34.65 o
 -15   6   2      158.66      169.06     85.79 o
 -14   6   2      403.16      433.07     33.66 o
 -13   6   2       21.68       86.25     30.58 o
 -12   6   2      116.24       11.36     17.56 o
 -11   6   2       48.82       17.01     25.85 o
 -10   6   2     1809.73     1793.69     29.79 o
  -9   6   2     2343.35     2369.48     53.56 o
  -8   6   2     2340.39     2304.54     43.69 o
  -7   6   2     1731.36     1668.63     34.80 o
  -6   6   2      678.18      703.37     20.89 o
  -5   6   2     2267.95     2417.34     48.75 o
  -4   6   2     8142.56     8503.89    318.44 o
  -3   6   2     6127.44     6499.62    264.93 o
  -2   6   2       29.63       41.72     17.25 o
  -1   6   2      136.79      145.21     18.38 o
   0   6   2       14.03       51.33     16.40 o
   1   6   2     4386.98     4148.68    191.42 o
   2   6   2      289.40      281.02     31.04 o
   3   6   2     1287.06     1260.62     65.10 o
   4   6   2     6042.84     5991.17    225.34 o
   5   6   2       14.70       17.81     16.15 o
   6   6   2      178.16      164.37     23.02 o
   7   6   2      829.76      830.03     29.72 o
   8   6   2     4109.19     4153.20     73.95 o
   9   6   2      587.31      639.95     17.91 o
  10   6   2      614.04      665.04     34.75 o
  11   6   2       93.98       32.92     27.32 o
  12   6   2       22.63      -24.53     35.67 o
  13   6   2        9.48       17.42     39.20 o
  14   6   2      426.55      376.61     47.89 o
 -13   7   2     1175.65     1282.28     59.03 o
 -12   7   2     1726.50     1756.01     51.83 o
 -11   7   2      799.58      704.77     93.22 o
 -10   7   2      103.53      137.03     22.68 o
  -9   7   2       17.90       23.21     17.59 o
  -8   7   2     2083.51     2071.94     40.23 o
  -7   7   2     1196.16     1235.32     49.11 o
  -6   7   2      221.60      205.25     16.50 o
  -5   7   2     2076.85     2078.10     99.56 o
  -4   7   2      186.04      195.68     26.68 o
  -3   7   2      135.08      160.36     20.18 o
  -2   7   2       36.14       47.11     29.22 o
  -1   7   2     8241.96     7647.89    367.42 o
   0   7   2     2064.86     1704.13    189.36 o
   1   7   2     4251.98     3771.90    189.45 o
   2   7   2      707.82      642.32     48.18 o
   3   7   2     1197.67     1226.87     77.85 o
   4   7   2     2214.53     2105.81    114.03 o
   5   7   2     2654.61     2566.74     95.07 o
   6   7   2     1621.87     1621.51     71.93 o
   7   7   2      415.45      441.20     20.74 o
   8   7   2      335.50      340.18     30.33 o
   9   7   2       80.05       61.78     57.21 o
  10   7   2      600.68      559.33     42.62 o
  11   7   2     1160.86     1123.54     57.75 o
  12   7   2     1686.42     1815.52     76.74 o
  13   7   2      378.63      299.82     47.33 o
 -11   8   2        5.98        4.86     28.38 o
 -10   8   2       41.71      -19.90     26.78 o
  -9   8   2      436.13      422.35     31.11 o
  -8   8   2      668.07      705.18     36.04 o
  -7   8   2      578.54      531.96     25.27 o
  -6   8   2      279.35      296.61     79.10 o
  -5   8   2      322.97      397.13     34.77 o
  -4   8   2      479.76      505.17     33.76 o
  -3   8   2     1350.93     1309.91     62.48 o
  -2   8   2       46.56       38.40      9.90 o
  -1   8   2       36.49       45.51     14.14 o
   0   8   2       30.10       41.57     19.16 o
   1   8   2      308.44      280.59     24.47 o
   2   8   2       15.22       48.32     14.36 o
   3   8   2      369.87      342.06     30.25 o
   4   8   2     1229.56     1124.09     50.03 o
   5   8   2       14.74       48.94     18.59 o
   6   8   2      181.99      182.66     32.59 o
   7   8   2      666.45      588.50     40.30 o
   8   8   2      877.21      767.81     46.83 o
   9   8   2      441.35      481.09     41.88 o
  10   8   2      174.22      225.39     40.04 o
  -8   9   2       18.43       50.36     39.88 o
  -7   9   2      108.62      129.34     44.76 o
  -6   9   2       22.06       72.01     40.80 o
  -5   9   2      106.33       63.35     37.92 o
  -4   9   2       15.48        3.44     18.86 o
  -3   9   2        0.22      -13.80     38.35 o
  -2   9   2        5.02      -44.91     29.94 o
  -1   9   2      293.98      245.21     32.42 o
   2   9   2       12.55       26.15     25.99 o
   6   9   2        1.22       -2.53     31.76 o
 -19   1   3      409.13      632.69     59.79 o
 -18   1   3       55.82       27.05     28.28 o
 -17   1   3      331.14      479.20    148.23 o
 -16   1   3       16.60       27.08     30.78 o
 -15   1   3      119.94      128.79     23.44 o
 -14   1   3      163.02      206.03     33.06 o
 -13   1   3        7.49       35.10     16.64 o
 -12   1   3      248.65      296.42     31.80 o
 -11   1   3       12.34       68.51     31.16 o
 -10   1   3     1653.75     1632.72     28.99 o
  -9   1   3     2616.53     2523.77     42.14 o
  -8   1   3       24.92        7.24     13.54 o
  -7   1   3     1030.36     1064.76     19.56 o
  -6   1   3      191.92      134.46      8.69 o
  -5   1   3     3144.84     3157.57     79.09 o
  -4   1   3     2230.89     2279.06     44.56 o
  -3   1   3     6096.24     6286.24    215.23 o
  -2   1   3     5469.71     6277.41    124.93 o
  -1   1   3       65.87       70.35      5.84 o
   0   1   3       17.46       20.69      9.29 o
   1   1   3    25190.34    23871.69    640.83 o
   2   1   3       50.14       98.35     13.07 o
   3   1   3     3007.23     2890.27     29.97 o
   4   1   3       29.82       26.60      5.16 o
   5   1   3     9963.62     9498.72    110.30 o
   6   1   3      389.35      322.96     20.28 o
   7   1   3     5404.96     5449.68     66.39 o
   8   1   3      197.43      189.33     20.57 o
   9   1   3       21.17        7.20     14.64 o
  10   1   3        0.56       -5.68      9.70 o
  11   1   3     1163.44     1171.84     21.99 o
  12   1   3       27.54       94.16     25.41 o
  13   1   3     1165.64     1191.24     28.89 o
  14   1   3      301.36      354.30     29.22 o
  15   1   3       51.11      -20.97     23.78 o
  16   1   3        0.09       77.23     40.18 o
  17   1   3      135.04      114.27     46.02 o
  18   1   3      111.60      109.32     52.15 o
 -18   2   3      641.50      565.87     55.46 o
 -17   2   3        2.70       81.71     31.00 o
 -16   2   3       96.17      156.76     45.04 o
 -15   2   3     2718.89     2758.07     56.18 o
 -14   2   3     2083.33     2050.80     59.72 o
 -13   2   3     1613.57     1556.22     31.24 o
 -12   2   3      352.96      409.20     21.29 o
 -11   2   3      921.98      879.23     37.97 o
 -10   2   3     2621.53     2625.60     41.38 o
  -9   2   3      758.11      751.60     17.90 o
  -8   2   3     4046.09     3932.33     93.93 o
  -7   2   3     4494.54     4443.36    170.89 o
  -6   2   3     2485.80     2320.72     78.18 o
  -5   2   3     1382.30     1279.90     62.72 o
  -4   2   3     7092.79     7194.65    374.15 o
  -3   2   3     8985.30     9038.94    453.31 o
  -2   2   3    22933.73    23133.26   1590.82 o
  -1   2   3    11963.19    13784.36    250.76 o
   0   2   3       14.65       12.28     13.15 o
   1   2   3      472.76      483.37     12.41 o
   2   2   3     4216.44     4148.76     82.95 o
   3   2   3     4576.11     4222.11     48.33 o
   4   2   3     1081.38     1232.55     16.77 o
   5   2   3     6550.53     6102.79     66.50 o
   6   2   3     3627.12     3312.76     42.38 o
   7   2   3        0.16      -13.94      9.60 o
   8   2   3      342.37      351.67     19.40 o
   9   2   3     1132.99     1078.41     19.97 o
  10   2   3     7606.26     7395.38     90.57 o
  11   2   3     1657.99     1614.49     27.53 o
  12   2   3      945.84      972.24     21.55 o
  13   2   3      219.54      244.63     30.20 o
  14   2   3      961.61      910.20     45.59 o
  15   2   3      326.66      316.80     43.33 o
  16   2   3      712.90      851.80     58.38 o
  17   2   3      146.11      129.33     44.14 o
 -18   3   3      345.90      231.91     47.31 o
 -17   3   3     1471.12     1683.61     54.52 o
 -16   3   3      268.20      330.59     31.86 o
 -15   3   3       12.45       10.09     36.52 o
 -14   3   3      714.86      688.48     26.30 o
 -13   3   3      662.80      661.44     52.93 o
 -12   3   3     1126.04     1158.89     31.40 o
 -11   3   3     2489.01     2362.58     55.60 o
 -10   3   3     8215.62     8017.58    193.04 o
  -9   3   3     1181.81     1055.23     39.06 o
  -8   3   3      244.55      204.97     16.34 o
  -7   3   3     3351.02     3339.05    123.71 o
  -6   3   3     9974.91     9362.04    394.85 o
  -5   3   3     3643.79     3597.21    175.48 o
  -4   3   3      484.47      447.93     16.22 o
  -3   3   3      502.89      445.45     19.85 o
  -2   3   3     1001.62     1040.23     27.73 o
  -1   3   3       42.36       55.99     26.63 o
   0   3   3      496.77      455.63     15.23 o
   1   3   3    20273.88    21974.27    558.36 o
   2   3   3     3317.65     3173.00     73.48 o
   3   3   3     6798.74     6560.60    105.62 o
   4   3   3       55.59       53.91     11.74 o
   5   3   3    12018.28    11529.85    159.96 o
   6   3   3     5352.02     4904.60     60.55 o
   7   3   3     6441.27     6058.36     73.91 o
   8   3   3     2829.00     2753.21     38.03 o
   9   3   3      180.25      201.22     26.76 o
  10   3   3        0.84        8.01     11.89 o
  11   3   3      709.94      702.51     29.91 o
  12   3   3      264.38      293.82     22.31 o
  13   3   3     1895.99     1790.35     35.00 o
  14   3   3     2029.05     2042.40    101.80 o
  15   3   3      455.08      558.84     55.46 o
  16   3   3       43.65       45.01    110.56 o
  17   3   3      124.71       57.57     32.93 o
 -17   4   3       34.17      185.88     76.47 o
 -16   4   3       12.20       18.18     30.08 o
 -15   4   3     1823.24     1835.01     61.47 o
 -14   4   3     3823.20     3882.12     61.69 o
 -13   4   3      722.36      723.06     30.20 o
 -12   4   3      254.07      232.91     28.25 o
 -11   4   3      402.42      393.40     24.67 o
 -10   4   3     2037.43     1957.43     39.25 o
  -9   4   3     1002.05     1041.11     39.75 o
  -8   4   3     4217.53     4106.74     87.00 o
  -7   4   3     1105.17     1090.26     50.10 o
  -6   4   3     1026.23      949.75     40.02 o
  -5   4   3     1868.39     1817.58     65.69 o
  -4   4   3     3516.59     3718.92    136.77 o
  -3   4   3     5991.12     6242.36    288.31 o
  -2   4   3     6103.24     6960.43    281.70 o
  -1   4   3    16032.85    18408.26    623.16 o
   0   4   3     1648.01     1988.56    112.54 o
   1   4   3        7.53       21.90     15.73 o
   2   4   3     1480.84     1524.80     44.55 o
   3   4   3     7779.52     7741.80    213.31 o
   4   4   3      273.67      304.01     11.43 o
   5   4   3     2902.51     2824.69     47.08 o
   6   4   3      984.07      970.48     16.45 o
   7   4   3       41.72       30.95     11.58 o
   8   4   3      253.13      233.06     16.09 o
   9   4   3     7066.68     6942.04     85.72 o
  10   4   3     1706.55     1726.34     28.72 o
  11   4   3     1333.19     1221.81     32.88 o
  12   4   3      751.64      692.17     34.09 o
  13   4   3      432.92      426.19     37.27 o
  14   4   3      607.85      686.81     38.07 o
  15   4   3      376.08      486.36     40.72 o
  16   4   3      359.57      420.65    116.01 o
 -16   5   3       20.63       61.99     30.62 o
 -15   5   3       14.85      -43.02     28.90 o
 -14   5   3       84.36      116.43     41.40 o
 -13   5   3       79.85       62.64     25.70 o
 -12   5   3       21.31       71.35     16.52 o
 -11   5   3      703.76      611.07     24.56 o
 -10   5   3     1664.64     1604.12     61.03 o
  -9   5   3      235.30      248.29     21.97 o
  -8   5   3      233.33      214.93     10.99 o
  -7   5   3      465.29      429.89     16.37 o
  -6   5   3     7099.84     6941.16    177.86 o
  -5   5   3      178.88      194.51     13.08 o
  -4   5   3      210.74      220.92     25.76 o
  -3   5   3     1142.09     1012.18    155.75 o
  -2   5   3      108.99      166.60     14.56 o
  -1   5   3       62.59      118.80     16.79 o
   0   5   3      332.25      412.55     37.01 o
   1   5   3     4668.13     4981.16    284.45 o
   2   5   3     2861.99     2250.25    439.88 o
   3   5   3     2025.23     2031.79     61.99 o
   4   5   3       31.50       67.79     16.34 o
   5   5   3      863.81      807.16     20.84 o
   6   5   3     4712.02     4604.87     97.97 o
   7   5   3     1591.85     1559.17     41.41 o
   8   5   3       62.84       66.29     18.66 o
   9   5   3       40.14       41.68     18.51 o
  10   5   3        8.94       24.03     25.77 o
  11   5   3      508.09      513.08     28.38 o
  12   5   3       86.26       35.09     29.38 o
  13   5   3       15.58       53.82     66.94 o
  14   5   3      523.72      444.03     36.69 o
  15   5   3        5.54      -55.21     46.83 o
 -15   6   3       13.77      -31.91     38.79 o
 -14   6   3       59.34      -41.99     34.68 o
 -13   6   3       19.31      -10.20     20.40 o
 -12   6   3       36.88       51.54     32.74 o
 -11   6   3      124.86      110.69     31.09 o
 -10   6   3       66.73      167.06     33.60 o
  -9   6   3        6.76       27.38     19.85 o
  -8   6   3      285.88      319.75     20.53 o
  -7   6   3      147.40      166.91     16.91 o
  -6   6   3      164.01      170.38     18.58 o
  -5   6   3        1.18        9.78     15.06 o
  -4   6   3        7.02       26.42     10.23 o
  -3   6   3      508.86      631.06     48.41 o
  -2   6   3        0.59       14.38     24.63 o
  -1   6   3       48.53       26.42     13.33 o
   0   6   3       29.91       55.12     17.28 o
   1   6   3      393.27      366.47     22.40 o
   2   6   3      204.50      176.05     21.36 o
   3   6   3      424.86      358.54     17.16 o
   4   6   3      150.90      215.57     23.55 o
   5   6   3      502.94      463.21     24.76 o
   6   6   3      120.49      109.94      9.33 o
   7   6   3       14.84      -12.82     19.05 o
   8   6   3        8.31       80.94     17.25 o
   9   6   3       73.27       58.69     19.35 o
  10   6   3       43.07       76.55     15.46 o
  11   6   3      225.62      309.29     39.39 o
  12   6   3        0.33       51.10     36.86 o
  14   6   3      118.89       13.81     44.01 o
 -13   7   3        4.14       10.60     33.96 o
 -12   7   3      164.48      130.28     31.94 o
 -11   7   3      126.82       95.08     22.76 o
 -10   7   3      324.38      348.17     18.14 o
  -9   7   3       47.15       10.23     17.87 o
  -8   7   3       54.17       41.79     16.51 o
  -7   7   3      361.55      323.07     12.55 o
  -6   7   3       45.40       88.51     34.78 o
  -5   7   3      770.93      795.15     67.57 o
  -4   7   3       71.70      111.48      9.96 o
  -3   7   3       16.11       24.87     24.10 o
  -2   7   3        0.23      -26.07     23.45 o
  -1   7   3       41.72       76.11     21.12 o
   0   7   3      855.00      805.09     34.46 o
   1   7   3      920.94      906.43     79.23 o
   2   7   3       92.97      126.63     36.83 o
   3   7   3      430.94      418.17     32.47 o
   4   7   3       82.13       36.14     16.92 o
   5   7   3     2220.95     2047.05    121.20 o
   6   7   3      171.61      142.15     17.83 o
   7   7   3      625.52      672.01     42.76 o
   8   7   3      456.80      541.51     34.77 o
   9   7   3       83.85      158.17     39.39 o
  10   7   3       70.32      -10.60     38.01 o
  11   7   3        1.24      158.71     42.60 o
  12   7   3      342.18      367.66     45.66 o
 -11   8   3      338.00      307.92     31.72 o
 -10   8   3      195.60      230.85     30.05 o
  -9   8   3      787.09      819.69     39.50 o
  -8   8   3      955.46      911.32     31.24 o
  -7   8   3      217.51      192.15     85.11 o
  -6   8   3      293.91      319.13     74.10 o
  -5   8   3       58.90       76.23     15.78 o
  -4   8   3      459.76      494.74     29.23 o
  -3   8   3     1423.07     1502.98     91.49 o
  -2   8   3     1816.64     1838.46     95.59 o
  -1   8   3     1376.87     1342.66     84.41 o
   0   8   3        4.96        0.50     22.50 o
   1   8   3        0.77        3.56     19.98 o
   2   8   3      196.39      228.24     17.73 o
   3   8   3     1320.46     1220.17    115.83 o
   4   8   3       72.78       39.52     15.96 o
   5   8   3      784.88      773.45     61.43 o
   6   8   3      597.82      599.65     79.31 o
   8   8   3       82.07      -56.88     39.76 o
   9   8   3      910.99      891.12     54.42 o
  10   8   3     1120.31     1107.85     61.16 o
  -8   9   3      144.51      130.79     20.87 o
  -7   9   3      126.53       17.53     46.27 o
  -6   9   3     2894.30     3424.29    120.01 o
  -5   9   3      756.23      669.93     53.90 o
  -4   9   3      342.98      189.25     39.74 o
  -3   9   3      595.71      606.10     44.58 o
   0   9   3      611.69      538.12     41.32 o
   2   9   3      479.55      492.28     39.51 o
   3   9   3      898.66      848.70     47.14 o
   4   9   3        2.59       -4.70     32.12 o
   5   9   3     1122.52      917.41     50.35 o
   6   9   3      663.48      721.69     48.32 o
   7   9   3     1704.16     1865.08     74.71 o
 -19   0   4     1128.87     1323.62     75.59 o
 -18   0   4      158.45      227.23     38.58 o
 -17   0   4      690.36      662.14     56.62 o
 -16   0   4      644.94      669.87     52.72 o
 -15   0   4      996.42     1049.68     57.63 o
 -14   0   4     2374.42     2363.13     59.00 o
 -13   0   4     4225.33     4329.89     92.43 o
 -12   0   4    12454.77    12338.17    231.94 o
 -10   0   4      122.40       77.41     20.88 o
  -9   0   4    15382.57    15376.14    281.75 o
  -8   0   4    10407.80    10142.23    188.26 o
  -7   0   4     2612.57     2540.93     53.77 o
  -6   0   4     4981.80     4787.72     92.65 o
  -5   0   4      666.00      714.10     26.39 o
  -4   0   4     4601.44     4860.76     91.96 o
  -3   0   4       17.44        0.97      7.24 o
  -2   0   4    31772.07    35377.05    693.54 o
  -1   0   4     6939.53     8617.09    128.97 o
   0   0   4   101168.95    99469.54   2496.48 o
   1   0   4     7864.43     7783.60    100.84 o
   2   0   4     2446.79     2459.19     34.63 o
   3   0   4      706.52      629.63     12.56 o
   4   0   4     8234.29     7667.82    115.68 o
   5   0   4    12412.23    11829.99    176.31 o
   6   0   4      108.17       94.92     11.61 o
   7   0   4     1284.39     1245.32     26.08 o
   8   0   4       99.23       96.89     17.47 o
   9   0   4        8.42        0.91     15.38 o
  10   0   4     1407.05     1462.70     31.53 o
  11   0   4     1416.91     1457.11     45.89 o
  12   0   4     4757.55     4803.56    114.94 o
  13   0   4     2268.80     2209.10     45.88 o
  14   0   4       21.13       70.79     24.46 o
  15   0   4     1836.89     2061.86     81.29 o
  16   0   4     1139.74     1197.84     62.10 o
  17   0   4     1095.15     1103.61     65.62 o
 -19   1   4       48.30       41.22     40.30 o
 -18   1   4       22.02       45.76     67.96 o
 -17   1   4     1851.91     1865.84    102.02 o
 -16   1   4      821.99      876.06    127.51 o
 -15   1   4      732.24      781.97     28.60 o
 -14   1   4        9.82       98.58     47.19 o
 -13   1   4       13.78      -21.17     23.21 o
 -12   1   4      400.23      429.34     16.51 o
 -11   1   4      152.54      147.08     16.70 o
 -10   1   4       74.85      108.86     16.07 o
  -9   1   4     2236.12     2191.24     35.27 o
  -8   1   4     8608.23     8482.70    139.40 o
  -7   1   4       10.78      -10.83      7.22 o
  -6   1   4      923.32      916.02     17.21 o
  -5   1   4     2514.53     2637.20     37.97 o
  -4   1   4    30987.20    32055.91    845.85 o
  -3   1   4      857.93      880.29     15.19 o
  -2   1   4      858.84      926.32     17.26 o
  -1   1   4     4691.20     5503.10     67.76 o
   0   1   4    20825.93    23277.70    450.60 o
   1   1   4     1111.94     1135.05     21.98 o
   2   1   4      961.73      911.92     10.94 o
   3   1   4    11844.36    11448.12    111.30 o
   4   1   4     2099.64     2075.23     23.34 o
   5   1   4     1515.61     1359.38     20.84 o
   6   1   4      946.37      929.59     14.81 o
   7   1   4     4004.47     3746.15     62.07 o
   8   1   4     6207.42     5961.05     66.83 o
   9   1   4     4195.40     3876.66     46.32 o
  10   1   4      263.24      258.94     20.81 o
  11   1   4      133.85      158.68     15.68 o
  12   1   4      259.49      299.56     15.58 o
  13   1   4      816.63      800.52     34.81 o
  14   1   4       97.51       77.71     58.00 o
  15   1   4      446.25      508.83     39.58 o
  16   1   4      912.51     1108.47    136.33 o
  17   1   4       84.60       87.92    143.23 o
 -18   2   4        7.51      100.38     48.62 o
 -17   2   4      287.94      422.73     76.22 o
 -16   2   4       42.56      205.67    100.42 o
 -15   2   4        5.20       39.81     35.22 o
 -14   2   4      191.29      211.46     31.60 o
 -13   2   4     1226.91     1303.26     28.50 o
 -12   2   4     2925.74     3029.58     48.51 o
 -11   2   4      958.44      946.49     35.06 o
 -10   2   4       27.58       -2.86     16.69 o
  -9   2   4     1165.58     1120.72     22.37 o
  -8   2   4     1953.18     1856.38     49.18 o
  -7   2   4     6876.36     7385.85    252.42 o
  -6   2   4      947.95      725.90     26.91 o
  -5   2   4      421.68      441.92     14.09 o
  -4   2   4        8.21       39.69     16.70 o
  -3   2   4       20.40        3.04      4.00 o
  -2   2   4     6577.16     7151.07    294.89 o
  -1   2   4     2949.59     3262.18    112.60 o
   0   2   4     4697.86     4957.88    212.08 o
   1   2   4     3092.26     2964.50     90.19 o
   2   2   4     1625.83     1579.87     41.23 o
   3   2   4     1850.88     1877.20     37.87 o
   4   2   4     2684.02     2439.86     30.49 o
   5   2   4     6059.68     5792.17     58.89 o
   6   2   4      126.78      132.31     17.43 o
   7   2   4      297.43      286.64     11.70 o
   8   2   4       57.58       68.27     24.63 o
   9   2   4      383.23      354.93     13.18 o
  10   2   4       80.08      113.03     14.64 o
  11   2   4      823.45      776.17     30.14 o
  12   2   4     1037.95     1097.33     23.37 o
  13   2   4        7.54       16.49     18.79 o
  14   2   4       43.99       73.92     26.54 o
  15   2   4      454.89      449.05     38.48 o
  16   2   4      187.31      265.47     85.58 o
  17   2   4      328.81      382.58     37.30 o
 -18   3   4       22.16      -77.09     51.40 o
 -17   3   4        3.29        3.44     37.75 o
 -16   3   4        6.95       17.81     43.44 o
 -15   3   4       37.02       11.85     23.90 o
 -14   3   4        0.62       77.12     34.24 o
 -13   3   4      103.42       92.92     41.28 o
 -12   3   4      490.28      488.57     20.01 o
 -11   3   4        4.43       38.04     17.33 o
 -10   3   4       39.82       50.09     26.14 o
  -9   3   4      108.53      126.99     11.22 o
  -8   3   4      447.77      463.77     23.76 o
  -7   3   4       24.59        1.08     14.01 o
  -6   3   4       99.14      142.52     17.46 o
  -5   3   4        1.61       12.41     10.74 o
  -4   3   4      105.81       93.24     15.89 o
  -3   3   4       41.21       56.95      7.27 o
  -2   3   4      181.62      247.96     26.86 o
  -1   3   4      308.29      361.44     30.01 o
   0   3   4      813.94     1083.59     40.33 o
   1   3   4     2886.26     3551.23    104.28 o
   2   3   4      751.25      815.02     32.83 o
   3   3   4       78.15       88.91     15.19 o
   4   3   4      124.49      151.05     14.04 o
   5   3   4      612.11      623.22     20.05 o
   6   3   4     1011.55     1044.94     17.06 o
   7   3   4      109.02      133.13     21.78 o
   8   3   4       58.17       62.59     17.04 o
   9   3   4       34.87       42.08     22.75 o
  10   3   4        1.09        4.29     11.52 o
  11   3   4      131.72      108.72     14.71 o
  12   3   4       64.18       64.82     28.33 o
  13   3   4        0.40       19.42     23.91 o
  14   3   4        3.64       62.24     50.79 o
  15   3   4        0.83       -1.49     26.49 o
  16   3   4        7.51      -62.10     41.40 o
 -17   4   4       31.47       45.19     49.96 o
 -16   4   4       16.32      -61.41     40.94 o
 -15   4   4       23.00       46.72     52.01 o
 -14   4   4       42.68       79.28     38.22 o
 -13   4   4      135.81      132.78     13.91 o
 -12   4   4      979.39      977.56     34.65 o
 -11   4   4      169.53      216.05     26.33 o
 -10   4   4      135.70      158.22     27.31 o
  -9   4   4      258.59      253.59     26.57 o
  -8   4   4      798.69      768.77     16.82 o
  -7   4   4      392.42      385.46     21.32 o
  -6   4   4     1583.96     1544.74     64.47 o
  -5   4   4      231.79      220.47     12.08 o
  -4   4   4      829.43      785.73     41.39 o
  -3   4   4       23.23       29.70     34.28 o
  -2   4   4     2165.64     2489.43     46.21 o
  -1   4   4       33.43       56.50     22.97 o
   0   4   4     5313.42     5994.25    216.61 o
   1   4   4     2566.00     2737.44     81.73 o
   2   4   4        2.77       -3.14     12.27 o
   3   4   4      121.46      114.27     15.65 o
   4   4   4      496.30      472.50     10.51 o
   5   4   4      834.85      745.25     14.62 o
   6   4   4      337.21      309.10     10.63 o
   7   4   4       56.12       14.56     19.88 o
   8   4   4      146.72      133.52     15.66 o
   9   4   4       40.51       13.47     18.82 o
  10   4   4       17.48        8.11     24.48 o
  11   4   4      198.00      249.77     19.51 o
  12   4   4      298.62      294.47     20.60 o
  13   4   4      128.70      164.17     18.00 o
  14   4   4      110.94      116.76     88.05 o
  15   4   4       82.33      149.48     48.24 o
  16   4   4       69.83      116.35    125.06 o
 -16   5   4      863.64      899.43     43.40 o
 -15   5   4      779.65      865.32    146.88 o
 -14   5   4       50.59       14.79     50.13 o
 -13   5   4       98.17       92.60     38.74 o
 -12   5   4       13.06       57.05     65.92 o
 -11   5   4     1289.10     1219.39     68.06 o
 -10   5   4      925.47      966.32     33.17 o
  -9   5   4      486.28      462.87     13.66 o
  -8   5   4     5806.23     5606.48    210.90 o
  -7   5   4      217.17      236.67     26.45 o
  -6   5   4      407.68      391.37     22.55 o
  -5   5   4     1213.52     1226.23     40.89 o
  -4   5   4    15234.14    16091.54    503.25 o
  -3   5   4      277.38      319.09     46.04 o
  -2   5   4      360.33      384.24     34.70 o
  -1   5   4       62.46       31.56     14.74 o
   0   5   4     4517.16     4956.30    291.24 o
   1   5   4      114.45       89.57     38.60 o
   2   5   4     3198.38     3179.24    185.04 o
   3   5   4     2096.67     2064.28     60.35 o
   4   5   4      723.37      742.78     26.81 o
   5   5   4      977.67      901.98     25.82 o
   6   5   4     1313.60     1312.37     25.06 o
   7   5   4     1731.59     1701.34     27.49 o
   8   5   4     5455.88     5311.13     72.88 o
   9   5   4     2391.75     2338.59     35.96 o
  10   5   4       23.06      -20.76     19.86 o
  11   5   4       45.71       58.30     37.06 o
  12   5   4      474.35      505.29     25.47 o
  13   5   4      954.68      911.39     84.36 o
  14   5   4      202.63      161.67     48.24 o
  15   5   4       74.52      221.77     49.86 o
 -15   6   4       99.65       88.83    126.96 o
 -14   6   4       61.65       51.22     28.91 o
 -13   6   4     2961.18     3066.20     93.94 o
 -12   6   4     2547.06     2674.01     97.59 o
 -11   6   4      352.07      327.22     14.95 o
 -10   6   4        1.68        1.49     13.15 o
  -9   6   4     1618.76     1583.44     35.12 o
  -8   6   4     3076.80     3076.88     53.40 o
  -7   6   4     1477.64     1501.00     44.25 o
  -6   6   4     1706.19     1819.67     78.08 o
  -5   6   4       36.42       39.78     21.63 o
  -4   6   4      142.12      161.14     17.42 o
  -3   6   4      154.55      173.62     19.85 o
  -2   6   4     1431.30     1655.56    100.58 o
  -1   6   4     1828.60     1980.17     41.97 o
   0   6   4     4361.92     4588.16    351.03 o
   1   6   4     3546.45     3565.70    249.53 o
   2   6   4       30.73       -5.07     19.71 o
   3   6   4       77.08      118.51     22.28 o
   4   6   4     3328.13     3357.40    139.28 o
   5   6   4     2629.29     2595.87     81.04 o
   6   6   4      304.33      328.88     21.56 o
   7   6   4     1877.73     1757.44     28.71 o
   8   6   4      196.07      194.47     14.16 o
   9   6   4       11.54       -4.01     21.08 o
  10   6   4       26.29       86.75     49.89 o
  11   6   4     2694.34     2670.80     68.35 o
  12   6   4     1898.64     2024.85     84.10 o
  13   6   4      408.54      479.69     51.05 o
 -13   7   4       83.95       41.85     34.26 o
 -12   7   4       14.41       22.36     37.22 o
 -11   7   4      721.13      691.83     60.69 o
 -10   7   4      451.06      393.86     42.64 o
  -9   7   4     1097.77     1055.06     24.32 o
  -8   7   4     2667.24     2702.89     80.70 o
  -7   7   4      122.56      117.16     21.21 o
  -6   7   4      229.87      262.32     55.14 o
  -5   7   4     1615.10     1680.92     43.06 o
  -4   7   4     8001.13     8544.84    339.23 o
  -3   7   4     2670.91     2694.12    111.44 o
  -2   7   4      161.92       48.18     17.11 o
  -1   7   4       16.38      -33.04     22.03 o
   0   7   4     1574.92     1599.77    114.56 o
   1   7   4     1751.41     1647.22     96.96 o
   2   7   4     1669.17     1736.09    148.39 o
   3   7   4     1528.88     1618.51     92.73 o
   4   7   4      460.07      433.16     26.26 o
   5   7   4       87.77      100.17     42.45 o
   6   7   4      221.71      282.28     25.29 o
   7   7   4     3180.00     3342.67     86.78 o
   8   7   4      813.31      831.26     37.51 o
   9   7   4     2090.61     2186.72     60.34 o
  12   7   4       10.90      -26.15     42.67 o
 -11   8   4       17.66       -1.32     25.86 o
 -10   8   4      154.42       99.88     25.33 o
  -9   8   4      437.06      452.56     26.61 o
  -8   8   4      556.49      451.96     36.34 o
  -7   8   4       11.37       64.10     18.02 o
  -6   8   4      251.23      267.48     47.60 o
  -5   8   4       59.51      116.41     26.07 o
  -4   8   4       94.38       43.02     54.62 o
  -3   8   4        1.80      -36.37     24.24 o
  -2   8   4       93.39      161.61     31.10 o
  -1   8   4      558.79      484.76     28.34 o
   0   8   4     1733.20     1694.19    127.51 o
   1   8   4      444.46      456.51     52.06 o
   2   8   4      156.30      153.77     42.62 o
   3   8   4       10.37        2.59     24.39 o
   5   8   4      398.37      391.44     36.46 o
   6   8   4       10.93       10.15     34.68 o
   8   8   4       32.79      165.66     40.13 o
   9   8   4        2.15      -21.90     40.60 o
  -8   9   4       98.58       40.25     51.86 o
  -7   9   4        1.45       18.21     51.39 o
  -6   9   4       24.70      -38.68     48.69 o
  -5   9   4      117.56      129.34     45.14 o
  -4   9   4       45.14      -37.05     43.16 o
  -3   9   4      103.31       69.50     41.01 o
  -2   9   4        9.80      -58.16     38.77 o
   0   9   4       29.64      -13.71     35.80 o
   2   9   4       16.38       38.87     35.35 o
   3   9   4       17.65       31.89     35.17 o
   4   9   4       39.20       89.04     38.01 o
   6   9   4       86.36       -6.52     39.09 o
 -19   1   5      104.07       25.14     49.63 o
 -18   1   5       47.96       14.70     33.48 o
 -17   1   5      266.14      361.28     93.11 o
 -16   1   5       58.71       61.41     29.24 o
 -15   1   5      707.09      752.13     77.79 o
 -14   1   5      404.20      420.36     19.97 o
 -13   1   5     1992.20     1942.35     97.58 o
 -12   1   5       15.08       51.50     28.97 o
 -11   1   5        2.92      -13.69     16.80 o
 -10   1   5      728.33      752.37     19.22 o
  -9   1   5     4650.77     4642.84     66.02 o
  -7   1   5     1335.95     1349.37     27.13 o
  -6   1   5     1683.14     1727.79     32.80 o
  -5   1   5     1486.31     1650.40     27.70 o
  -4   1   5     1633.07     1733.66     38.17 o
  -3   1   5     2054.46     2221.01     32.68 o
  -2   1   5     6145.64     6800.15     93.93 o
  -1   1   5      332.80      364.19     11.99 o
   0   1   5      259.87      303.84     10.11 o
   1   1   5     5876.41     6301.95     69.86 o
   2   1   5     3682.29     3602.01     35.10 o
   3   1   5     2727.76     2681.23     29.71 o
   4   1   5      712.20      665.55     10.81 o
   5   1   5       40.12       25.75      8.73 o
   6   1   5        3.53       12.67      7.57 o
   7   1   5        0.41       13.61     12.54 o
   8   1   5      790.38      751.95     14.80 o
   9   1   5      573.51      544.22     13.07 o
  10   1   5      383.24      412.95     18.01 o
  11   1   5      534.91      424.22     34.48 o
  12   1   5      145.23      147.72     23.54 o
  13   1   5      256.43      262.10     17.49 o
  14   1   5       55.63       58.31     40.13 o
  15   1   5      114.47      143.76     54.72 o
  16   1   5       43.46      161.93     44.26 o
  17   1   5      130.70      238.06     48.31 o
 -18   2   5      835.72      872.32     43.35 o
 -17   2   5      795.09      863.44     42.90 o
 -16   2   5       22.87       14.62     39.51 o
 -15   2   5       56.88        5.60     25.14 o
 -14   2   5      204.85      302.56     25.56 o
 -13   2   5      905.63      928.30     23.66 o
 -12   2   5      699.08      753.59     24.66 o
 -11   2   5     5211.97     5232.56     98.14 o
 -10   2   5     1522.31     1513.00     48.45 o
  -9   2   5      519.09      472.51     27.42 o
  -8   2   5       40.69       19.75     22.67 o
  -7   2   5    16440.59    16621.25    401.36 o
  -6   2   5     2610.61     2484.82    107.69 o
  -5   2   5     3442.55     3532.42    158.72 o
  -4   2   5     2392.47     2275.05     84.82 o
  -3   2   5      243.00      263.43     17.18 o
  -2   2   5      186.91      227.19      7.22 o
  -1   2   5       98.79       97.50      5.68 o
   0   2   5     1054.45      916.08     38.49 o
   1   2   5     5774.47     6023.81    158.21 o
   2   2   5     7994.54     7673.28    130.41 o
   3   2   5     7081.63     7132.69    102.79 o
   4   2   5        9.81        5.84     10.60 o
   5   2   5     3137.35     3075.41     35.48 o
   6   2   5     8097.07     7552.65     86.29 o
   7   2   5     3564.15     3413.75     40.95 o
   8   2   5      367.08      341.02     15.34 o
   9   2   5      409.53      385.17     12.26 o
  10   2   5     1826.92     1736.98     26.61 o
  11   2   5      989.47      967.14     19.23 o
  12   2   5      158.82      174.15     25.86 o
  13   2   5     3139.32     3136.91     60.10 o
  14   2   5       71.46       81.49     25.21 o
  15   2   5      116.99      167.39     58.20 o
  16   2   5        7.96        9.87     32.25 o
 -18   3   5      147.20      204.73     87.60 o
 -17   3   5       56.32      162.69     32.43 o
 -16   3   5      684.08      710.43     76.37 o
 -15   3   5     2001.04     2101.00     59.00 o
 -14   3   5     1525.76     1604.83     76.02 o
 -13   3   5     2504.67     2506.60     80.16 o
 -12   3   5      193.29      266.39     20.82 o
 -11   3   5     1147.89     1179.71     33.14 o
 -10   3   5      482.36      459.07     16.11 o
  -9   3   5     3872.25     3810.31    123.01 o
  -8   3   5      210.33      229.33     21.13 o
  -7   3   5      921.25      948.31     55.02 o
  -6   3   5     3911.45     3814.64    175.50 o
  -5   3   5      314.65      319.14     11.02 o
  -4   3   5      480.59      479.76     23.46 o
  -3   3   5     8365.24     8770.27    494.06 o
  -2   3   5    19674.58    22786.94    349.75 o
  -1   3   5     1895.16     2089.87    110.54 o
   0   3   5      687.12      821.26     58.67 o
   1   3   5     3406.50     3462.03    152.51 o
   2   3   5    12470.40    12510.83    458.48 o
   3   3   5     1848.60     1738.96     34.77 o
   4   3   5     3302.30     3153.91     44.04 o
   5   3   5     2153.23     2091.17     42.06 o
   6   3   5        2.76        8.22     10.11 o
   7   3   5      481.99      473.20     14.68 o
   8   3   5     1530.18     1439.87     21.63 o
   9   3   5     3929.49     3842.16     46.73 o
  10   3   5     3209.15     3098.97     40.03 o
  11   3   5     3761.48     3589.20     63.66 o
  12   3   5        7.14        1.28     23.97 o
  13   3   5      539.35      554.05     24.68 o
  14   3   5      798.95      796.26     56.80 o
  15   3   5     1323.71     1570.03    156.14 o
  16   3   5      117.39        8.33     41.87 o
 -17   4   5     1044.91      920.49     44.53 o
 -16   4   5       26.95      -35.34     51.92 o
 -15   4   5       22.37      135.56     78.03 o
 -14   4   5      103.91      183.42     47.45 o
 -13   4   5      572.06      580.08     45.20 o
 -12   4   5       98.36      132.75     42.52 o
 -11   4   5     5639.16     5409.17    181.41 o
 -10   4   5      995.16      944.85     37.78 o
  -9   4   5      893.22      838.17     31.30 o
  -8   4   5       66.10       93.79     25.90 o
  -7   4   5     5992.59     5989.37    269.81 o
  -6   4   5     4977.71     4784.11    246.52 o
  -5   4   5     3981.68     3959.45    171.69 o
  -4   4   5     2093.55     2082.04     75.58 o
  -3   4   5     1382.78     1609.36     62.87 o
  -2   4   5        3.43        4.09     23.47 o
  -1   4   5     1481.35     1714.50     48.59 o
   0   4   5     1157.74     1182.61     50.01 o
   1   4   5     2703.40     3085.47    109.36 o
   2   4   5     5540.56     5798.40    154.33 o
   3   4   5      439.85      370.94     16.73 o
   4   4   5      139.92      141.64     11.69 o
   5   4   5      287.59      296.28     15.93 o
   6   4   5     9992.86     9526.06    193.05 o
   7   4   5     2160.22     1936.65     36.43 o
   8   4   5       67.85       76.73     24.57 o
   9   4   5      237.84      232.34     30.27 o
  10   4   5      283.05      305.62     42.58 o
  11   4   5      801.98      702.72     53.79 o
  12   4   5      103.80      135.52     26.51 o
  13   4   5     1362.38     1351.98     35.88 o
  14   4   5      465.72      471.82     33.50 o
  15   4   5       63.41       52.30     38.52 o
 -16   5   5       41.82      128.53     43.15 o
 -15   5   5      553.25      534.20     43.69 o
 -14   5   5      412.72      429.97     59.63 o
 -13   5   5      691.35      707.36     32.81 o
 -12   5   5       24.64       29.31     15.61 o
 -11   5   5      428.47      436.56     41.33 o
 -10   5   5       38.90       48.31     18.51 o
  -9   5   5      630.25      610.04     29.34 o
  -8   5   5     1116.72     1079.83     43.85 o
  -7   5   5      657.45      587.51     28.71 o
  -6   5   5      684.53      654.45     25.53 o
  -5   5   5       77.36       85.40      6.70 o
  -4   5   5       22.34        5.86     36.98 o
  -3   5   5     6008.85     6768.12    155.42 o
  -2   5   5     4348.56     4573.14    174.74 o
  -1   5   5      515.89      597.01     51.48 o
   0   5   5        1.50        8.55     61.70 o
   1   5   5      992.42     1050.70     40.99 o
   2   5   5     3567.35     3495.32    175.44 o
   3   5   5       38.87       48.67     23.47 o
   4   5   5      813.96      800.06     23.47 o
   5   5   5        8.42       13.00     10.31 o
   6   5   5       74.91       76.59     13.87 o
   7   5   5      123.70      132.40     11.50 o
   8   5   5       11.94        1.50     12.33 o
   9   5   5      827.72      814.56     26.34 o
  10   5   5      232.01      310.51     33.31 o
  11   5   5      670.40      679.61     36.49 o
  12   5   5       17.71      124.09     34.58 o
  13   5   5        9.01      -20.59     43.73 o
  14   5   5      219.74      305.23     49.05 o
 -15   6   5        0.25       -5.64     36.77 o
 -14   6   5       58.76      -55.99     47.97 o
 -13   6   5      150.32      227.01     25.23 o
 -12   6   5       41.27      221.71     52.61 o
 -11   6   5        1.81        3.91     25.18 o
 -10   6   5      269.78      260.77     35.04 o
  -9   6   5       84.21       79.15     35.48 o
  -8   6   5      541.23      507.15     22.65 o
  -7   6   5      803.10      729.30     29.95 o
  -6   6   5     1146.18     1162.48     64.46 o
  -5   6   5      441.10      409.79     64.07 o
  -4   6   5      114.00      170.71     18.44 o
  -3   6   5      111.96      139.00     37.34 o
  -2   6   5      284.81      326.73     43.40 o
  -1   6   5       11.89       42.76     46.51 o
   0   6   5       16.42      -18.12     19.83 o
   1   6   5      143.52      238.18     23.77 o
   2   6   5      706.39      747.64     25.26 o
   3   6   5      115.10       61.09     48.36 o
   4   6   5      562.54      541.27     13.07 o
   5   6   5      112.57      133.03     20.12 o
   6   6   5     1111.12     1071.68     28.28 o
   7   6   5       62.52      112.79     33.21 o
   8   6   5        0.28       13.72     12.19 o
   9   6   5       32.63       13.26     25.74 o
  10   6   5       54.81       48.67     29.01 o
  11   6   5        8.50      -46.25     30.84 o
 -13   7   5      363.47      405.23     31.81 o
 -12   7   5       16.21       24.34     22.55 o
 -11   7   5       24.96      133.55     49.80 o
 -10   7   5        2.73       17.74     25.41 o
  -9   7   5      653.22      638.53     30.77 o
  -8   7   5      119.53      167.48     18.69 o
  -7   7   5      148.78      152.99     21.22 o
  -6   7   5       63.07       34.70     35.03 o
  -5   7   5      144.03      183.36     20.86 o
  -4   7   5      137.22      167.46     65.64 o
  -3   7   5      652.45      660.97     26.60 o
  -2   7   5     1315.41     1352.97     45.91 o
  -1   7   5        7.18      -16.92     25.22 o
   0   7   5       34.45       31.80     20.58 o
   1   7   5      251.21      277.09     39.40 o
   2   7   5      676.67      718.83     55.31 o
   3   7   5      484.05      473.33     78.62 o
   5   7   5      181.16      183.08     44.69 o
   6   7   5       63.49       86.71     29.61 o
   7   7   5        6.26       21.44     37.21 o
   8   7   5       36.42       -1.12     28.93 o
   9   7   5      224.02      297.64     43.46 o
  10   7   5      201.25       95.84     44.14 o
 -11   8   5      936.45      974.59     42.96 o
 -10   8   5      175.42      208.40     22.22 o
  -9   8   5       88.68      104.51     18.60 o
  -8   8   5        5.59       73.34     41.58 o
  -7   8   5     1290.83     1537.89     90.18 o
  -6   8   5      790.82      928.04     42.95 o
  -5   8   5      828.47      812.95     75.51 o
  -4   8   5      847.01      862.39     30.79 o
  -3   8   5       56.69       34.35     23.25 o
  -2   8   5        5.44      -22.57     18.75 o
  -1   8   5       16.10       20.00     38.73 o
   0   8   5     1482.07     1353.91     78.60 o
   1   8   5      570.44      497.05     24.18 o
   2   8   5     1495.63     1490.05     70.45 o
   3   8   5      379.02      308.35     67.47 o
   4   8   5        4.81       63.94     24.28 o
   5   8   5      281.20      365.59     65.57 o
   6   8   5     1556.78     1475.70     81.69 o
   7   8   5     1031.69     1011.04     58.78 o
   9   8   5      137.84      130.04     44.90 o
  -7   9   5      338.07      523.07     59.18 o
  -5   9   5      301.14      349.53     53.07 o
  -4   9   5       19.63      -68.69     45.80 o
  -3   9   5     1663.55     1723.16     77.87 o
  -2   9   5     2385.94     2449.21     93.67 o
  -1   9   5      564.46      610.03     50.13 o
   0   9   5      121.28      -59.23     39.53 o
   1   9   5      253.13       51.98     38.79 o
   2   9   5     1402.60     1225.04     61.77 o
   3   9   5      575.50      561.74     48.92 o
   4   9   5      969.59      923.93     57.06 o
   5   9   5      315.82      343.18     44.15 o
 -19   0   6      294.70      176.08     54.01 o
 -17   0   6     1532.65     1575.01     75.38 o
 -16   0   6     4960.43     5432.81    165.52 o
 -15   0   6      236.54      379.92     43.14 o
 -14   0   6     1160.88     1132.81     76.37 o
 -13   0   6      584.43      535.77     51.07 o
 -12   0   6     6475.94     6526.04    130.50 o
 -11   0   6     1162.90     1127.13     35.93 o
 -10   0   6      153.82      223.78     72.59 o
  -9   0   6     4994.88     4974.83    160.82 o
  -8   0   6     2438.32     2452.02     55.24 o
  -7   0   6      211.35      208.81     20.17 o
  -6   0   6      378.75      427.62     17.49 o
  -5   0   6    14590.87    15270.98    349.16 o
  -4   0   6    17155.51    19054.05    730.39 o
  -3   0   6     6185.13     6845.03    240.80 o
  -2   0   6      242.46      226.04     13.41 o
  -1   0   6      115.48      108.37     17.37 o
   0   0   6     3547.49     4010.49     70.70 o
   1   0   6     5442.61     5584.40     75.23 o
   2   0   6     1474.69     1375.99     23.16 o
   3   0   6     1149.57     1100.78     26.13 o
   4   0   6    11371.78    10759.57    140.43 o
   5   0   6        0.58        3.39     21.95 o
   6   0   6     3083.21     2936.02     57.55 o
   7   0   6      922.04      875.99     46.60 o
   8   0   6    20088.37    19756.70    294.38 o
   9   0   6      886.54      934.76     50.09 o
  10   0   6       35.87       55.76     26.74 o
  11   0   6       93.70       42.56     27.43 o
  12   0   6     6025.95     5750.38    139.53 o
  13   0   6      751.79      769.99     34.16 o
  14   0   6       39.36       43.97     37.35 o
  16   0   6        2.46       15.97     46.25 o
 -19   1   6       55.84       73.27     43.62 o
 -18   1   6      123.45       93.41     48.27 o
 -17   1   6       23.19       39.42     44.80 o
 -16   1   6      126.01      123.87     31.26 o
 -15   1   6      316.71      309.20     57.29 o
 -14   1   6     1823.81     1860.82     46.00 o
 -13   1   6      588.73      671.58     21.50 o
 -12   1   6     4295.07     4492.94     69.42 o
 -11   1   6     2970.73     2833.68     45.75 o
 -10   1   6      303.00      301.60     18.81 o
  -9   1   6     2675.20     2740.20     42.91 o
  -8   1   6     2831.19     2824.02     43.36 o
  -7   1   6     9714.22    10062.62    132.75 o
  -6   1   6       26.16       25.38      9.83 o
  -5   1   6      165.62      170.24     19.19 o
  -4   1   6       57.87       54.04      7.34 o
  -3   1   6     1151.60     1361.69     23.03 o
  -2   1   6     3885.04     4691.11    120.69 o
  -1   1   6     2191.11     2212.95     37.75 o
   0   1   6    15030.81    16184.06    224.80 o
   1   1   6      213.02      209.70     11.58 o
   2   1   6     1103.48     1107.74     17.64 o
   3   1   6     8184.45     7927.71     81.35 o
   4   1   6     6349.16     5739.64     81.01 o
   5   1   6     2250.96     2104.92     25.25 o
   6   1   6     2586.04     2369.39     30.24 o
   7   1   6       62.46       76.96     14.75 o
   8   1   6       51.07       33.83     16.57 o
   9   1   6      164.64      156.40     27.32 o
  10   1   6     2002.50     1990.13     28.65 o
  11   1   6      617.76      686.09     25.30 o
  12   1   6     2232.22     2210.60     45.14 o
  13   1   6     1880.63     1926.73     37.96 o
  14   1   6        0.40       27.75     52.66 o
  15   1   6      413.78      383.64     49.86 o
  16   1   6      582.07      699.16     41.22 o
 -18   2   6      103.89      -68.28     51.60 o
 -17   2   6      508.43      632.27    115.47 o
 -16   2   6     1738.13     1770.46    158.78 o
 -15   2   6      316.82      409.66     32.40 o
 -14   2   6       37.78       47.97     39.62 o
 -13   2   6       31.32       -1.58     17.26 o
 -12   2   6     2290.17     2294.79     50.90 o
 -11   2   6      471.07      527.87     31.30 o
 -10   2   6      242.36      239.06     14.01 o
  -9   2   6     1770.17     1686.39     46.43 o
  -8   2   6      173.23      125.80     10.34 o
  -7   2   6      595.08      654.37     16.25 o
  -6   2   6       98.80       89.32     15.71 o
  -5   2   6     4499.39     4483.87    132.26 o
  -4   2   6     4118.21     4675.07    142.55 o
  -3   2   6     1209.93     1269.24     21.64 o
  -2   2   6      344.62      440.06     10.01 o
  -1   2   6     1069.11     1119.45     24.65 o
   0   2   6     2595.08     2807.88     91.63 o
   1   2   6     1938.31     1922.47     64.19 o
   2   2   6      179.37      166.69      7.56 o
   3   2   6       10.57       21.95      9.47 o
   4   2   6      886.12      807.46     24.53 o
   5   2   6      392.68      407.29     12.99 o
   6   2   6      141.64      155.64      9.04 o
   7   2   6      409.33      381.64     15.80 o
   8   2   6     2207.60     2128.82     29.13 o
   9   2   6      479.47      452.48     16.53 o
  10   2   6       72.24       67.67     35.57 o
  11   2   6       11.97        2.50     19.23 o
  12   2   6      590.27      586.61     23.86 o
  13   2   6      165.62      201.30     21.57 o
  14   2   6       37.10       26.30     46.72 o
  15   2   6      142.19      171.45     43.31 o
  16   2   6        2.69      -72.48     49.01 o
 -18   3   6        0.36       91.20     34.89 o
 -17   3   6       31.86       81.46     51.96 o
 -16   3   6       44.24       -0.84     50.89 o
 -15   3   6       62.68       92.03     28.70 o
 -14   3   6       35.64       -6.67     28.16 o
 -13   3   6      156.07      210.66     49.57 o
 -12   3   6        3.77       38.32     20.41 o
 -11   3   6       19.68        5.82     13.87 o
 -10   3   6        8.48       -9.93     12.19 o
  -9   3   6       27.28       17.73     10.35 o
  -8   3   6      117.54       99.43     21.93 o
  -7   3   6       15.00       43.22     18.48 o
  -5   3   6      480.72      472.78     23.81 o
  -4   3   6      276.08      237.09     19.88 o
  -3   3   6       92.03      101.73      8.94 o
  -2   3   6      583.70      686.43     59.45 o
  -1   3   6      734.77      968.92     25.79 o
   0   3   6      933.11     1195.89     29.10 o
   1   3   6      234.39      257.73     21.55 o
   2   3   6       13.44       29.19     19.31 o
   3   3   6      108.36      136.95     12.79 o
   4   3   6        3.45       -3.84      7.75 o
   5   3   6      344.64      386.44     24.89 o
   6   3   6       39.88       46.57      9.17 o
   7   3   6      110.45      107.54      9.89 o
   8   3   6       38.61       22.93      9.15 o
   9   3   6      143.81      187.14     29.59 o
  10   3   6       43.34       12.86     19.94 o
  11   3   6       98.50      141.95     18.13 o
  12   3   6      111.19      159.61     26.31 o
  13   3   6        2.44        2.91     35.69 o
  14   3   6        4.63       52.03     52.38 o
  15   3   6        8.10       13.79     28.93 o
 -16   4   6      703.09      719.85     83.88 o
 -15   4   6      122.48      189.10     53.68 o
 -14   4   6        1.91       69.79     19.85 o
 -13   4   6      155.44       93.20     16.94 o
 -12   4   6      867.52      927.73     35.75 o
 -11   4   6      253.95      248.36     43.28 o
 -10   4   6      284.82      305.68     21.35 o
  -9   4   6      788.95      781.29     31.24 o
  -8   4   6      260.79      220.60     23.27 o
  -7   4   6      171.05      196.05     13.64 o
  -6   4   6      407.94      408.53     33.84 o
  -5   4   6      787.48      741.66     54.44 o
  -4   4   6     2288.27     2490.94     87.07 o
  -3   4   6      924.05     1058.73     32.34 o
  -2   4   6       76.80      103.24     19.40 o
  -1   4   6       22.36       28.72     20.87 o
   0   4   6      126.53      119.15     28.31 o
   1   4   6      675.37      723.20     24.16 o
   2   4   6       46.82      105.55     39.15 o
   3   4   6       23.45       39.43      8.12 o
   4   4   6     1143.50     1096.34     27.50 o
   5   4   6      706.68      705.07     12.82 o
   6   4   6      691.33      701.43     13.49 o
   7   4   6      349.99      322.47     19.42 o
   8   4   6     1575.97     1609.94     40.94 o
   9   4   6      470.59      465.75     27.79 o
  10   4   6       26.61       55.29     24.17 o
  11   4   6       59.68       22.32     23.16 o
  12   4   6      109.55      210.51     88.87 o
  13   4   6      208.51      351.28     50.48 o
  14   4   6       57.21      -10.57     28.14 o
  15   4   6      117.14      -36.73     46.84 o
 -16   5   6        7.03      -17.55     29.65 o
 -15   5   6        4.49       25.90     28.57 o
 -14   5   6      897.64      849.99     37.50 o
 -13   5   6      833.63      886.10     47.97 o
 -12   5   6     1567.55     1466.83     69.12 o
 -11   5   6      527.03      473.51     21.79 o
 -10   5   6      581.86      550.76     40.67 o
  -9   5   6      889.35      870.84     38.30 o
  -8   5   6     2692.64     2644.05    100.35 o
  -7   5   6     2421.79     2313.71     92.25 o
  -6   5   6       22.59       28.46      7.03 o
  -5   5   6      134.85      156.68     33.52 o
  -4   5   6        1.79      -23.30     15.53 o
  -3   5   6     2220.04     2438.35     49.81 o
  -2   5   6      440.53      469.89     22.35 o
  -1   5   6     3605.79     3961.70    174.82 o
   0   5   6     6863.36     7390.90    238.15 o
   1   5   6       33.14        0.70     17.35 o
   2   5   6       35.55        4.03     29.58 o
   3   5   6     2976.05     3313.19    135.13 o
   4   5   6     6853.95     6713.77    254.95 o
   5   5   6      708.16      702.64     12.85 o
   6   5   6     1264.22     1182.79     21.63 o
   7   5   6      253.01      259.14     15.97 o
   8   5   6      221.52      259.70     39.80 o
   9   5   6        5.64       -5.12     24.48 o
  10   5   6      964.75      961.91     50.99 o
  11   5   6      318.41      394.24     29.33 o
  12   5   6      609.35      634.55     53.51 o
  13   5   6      549.58      712.54     61.37 o
  14   5   6       17.87      118.10     52.73 o
 -15   6   6      202.15      201.06     38.06 o
 -14   6   6       27.24      -31.06     71.92 o
 -13   6   6       94.54       69.71     24.59 o
 -12   6   6      992.08     1051.17     40.43 o
 -11   6   6      203.22      221.94     22.47 o
 -10   6   6      117.49      167.97     39.33 o
  -9   6   6     1863.48     1859.17     28.91 o
  -8   6   6      567.55      533.34     31.69 o
  -7   6   6      278.92      244.32     18.52 o
  -6   6   6       13.73      134.64     40.52 o
  -5   6   6     2457.98     2609.83     63.07 o
  -4   6   6     4374.56     4817.83     85.58 o
  -3   6   6     4680.67     4909.77     89.62 o
  -2   6   6      811.75      861.70     44.52 o
  -1   6   6      455.19      552.29     24.37 o
   0   6   6       55.52       84.81     35.73 o
   1   6   6     2528.06     2589.08    140.34 o
   2   6   6     3056.78     3012.83    117.04 o
   3   6   6      488.21      495.25     31.69 o
   4   6   6     3708.17     3823.26    165.15 o
   5   6   6        7.06       16.25     18.48 o
   6   6   6      700.31      666.03     51.09 o
   7   6   6      904.73      871.99     34.54 o
   8   6   6     4788.45     4672.99    185.17 o
   9   6   6     1654.19     1587.09     67.34 o
  10   6   6       12.49       25.35     43.95 o
  11   6   6       77.56       54.62     44.34 o
  12   6   6      775.96      767.42     57.52 o
 -13   7   6     1524.67     1393.47    110.67 o
 -12   7   6     1331.88     1238.95    122.96 o
 -11   7   6      924.58      986.57    114.84 o
 -10   7   6      695.51      630.99     55.81 o
  -9   7   6      595.17      638.43     18.09 o
  -8   7   6     2968.57     3001.21     62.73 o
  -7   7   6     2945.03     3027.08     99.31 o
  -6   7   6       20.67       19.72     26.68 o
  -5   7   6       93.92       36.31     33.59 o
  -4   7   6       90.78       67.38     20.53 o
  -3   7   6     1720.92     1734.06     56.85 o
  -2   7   6       74.38      140.50     38.76 o
  -1   7   6     3169.55     3337.40    149.03 o
   0   7   6     2051.66     2228.76     90.62 o
   1   7   6       31.94       15.89     34.40 o
   2   7   6       75.93       63.12     20.21 o
   3   7   6      885.34      940.57     60.27 o
   4   7   6     3296.74     3237.69    194.16 o
   5   7   6      493.51      479.23     70.69 o
   6   7   6      241.09      260.50     41.05 o
   7   7   6        3.34       13.05     27.32 o
   8   7   6      158.90      162.23     58.85 o
   9   7   6        6.15      -49.60     43.21 o
  10   7   6      226.43      265.83     45.59 o
 -10   8   6       24.15       56.97     43.94 o
  -7   8   6       73.00        2.53     49.88 o
  -6   8   6       53.31      -31.30     29.49 o
  -5   8   6     1649.58     1727.88    207.18 o
  -4   8   6      151.44       45.13     21.55 o
  -3   8   6      561.06      547.66     31.29 o
  -2   8   6       56.71      115.30     45.33 o
  -1   8   6      774.70      867.01     56.82 o
   0   8   6        7.12      -17.64     25.11 o
   1   8   6      188.35      134.37     41.23 o
   2   8   6      236.49      188.56     54.96 o
   3   8   6       60.44       21.22     23.97 o
   4   8   6      759.87      628.67     34.15 o
   5   8   6        0.61       45.64     40.79 o
   6   8   6       36.59       24.48     27.97 o
   7   8   6      780.28      911.14     58.99 o
   8   8   6     1021.99      963.72     63.32 o
  -6   9   6        4.91      -82.08     54.72 o
  -4   9   6        6.37       82.91     50.70 o
  -3   9   6       57.50      -16.41     45.47 o
  -2   9   6        0.98       24.67     43.07 o
  -1   9   6      109.18      387.11     48.93 o
   1   9   6        1.37       22.09     42.57 o
   3   9   6      218.48      430.47     48.20 o
   4   9   6       15.60      106.25     42.98 o
 -18   1   7      382.43      371.35     39.56 o
 -17   1   7      244.35      316.80     67.53 o
 -16   1   7       39.41       90.11     45.89 o
 -15   1   7      101.03      121.18     41.85 o
 -14   1   7      155.85      205.59     66.78 o
 -13   1   7       32.52      -12.34     23.39 o
 -12   1   7     1046.62     1020.66     25.01 o
 -11   1   7      393.05      388.66     28.18 o
 -10   1   7        6.33        4.19     18.74 o
  -9   1   7      528.14      536.63     17.46 o
  -8   1   7      491.45      466.84     15.19 o
  -7   1   7     3168.98     3205.52     65.86 o
  -6   1   7     1654.74     1631.62     47.72 o
  -5   1   7     1703.44     1810.63     61.99 o
  -4   1   7     1369.15     1619.13     34.64 o
  -3   1   7      178.85      184.39     12.77 o
  -2   1   7     3972.59     4688.57     79.68 o
  -1   1   7     2808.12     3088.15     37.32 o
   0   1   7     1745.94     1993.27     25.95 o
   1   1   7     4542.40     4745.23     62.85 o
   2   1   7       77.95      107.02     10.24 o
   3   1   7        1.00       -9.83     13.81 o
   4   1   7      652.79      605.36     13.41 o
   5   1   7     2215.86     2139.15     26.12 o
   6   1   7     1012.88      950.99     15.59 o
   7   1   7      764.23      762.16     27.45 o
   8   1   7      310.66      263.62     14.37 o
   9   1   7       72.96       98.31     18.74 o
  10   1   7        2.55      -13.75     35.04 o
  11   1   7      903.79      838.25     44.89 o
  12   1   7       12.66       -3.21     40.84 o
  13   1   7      569.10      656.43     27.28 o
  14   1   7      257.46      278.26     58.66 o
  15   1   7       81.37      221.53     45.30 o
  16   1   7       32.49       56.56     45.02 o
 -18   2   7      239.86      266.77     42.65 o
 -17   2   7      152.50      152.09     61.44 o
 -16   2   7      658.31      764.03     41.00 o
 -15   2   7     1120.16     1163.23    120.12 o
 -14   2   7     2075.20     2218.34     58.25 o
 -13   2   7      310.63      280.29     16.75 o
 -12   2   7       56.40       88.74     14.32 o
 -11   2   7      814.21      832.84     22.04 o
 -10   2   7     2562.38     2662.02     77.82 o
  -9   2   7     1333.02     1300.92     44.44 o
  -8   2   7      906.99      868.00     19.62 o
  -7   2   7     1269.15     1275.23     37.34 o
  -6   2   7      190.63      189.92     10.32 o
  -5   2   7     1094.62     1204.19     38.05 o
  -4   2   7     1933.08     2080.21     51.55 o
  -3   2   7    11701.74    12827.95    434.43 o
  -2   2   7     5700.26     6275.11    130.16 o
  -1   2   7     3770.49     3930.73     50.61 o
   0   2   7     1368.17     1531.07     46.16 o
   1   2   7     7780.25     8441.84    218.30 o
   2   2   7     2192.91     2261.62     33.01 o
   3   2   7     5087.19     4739.20     65.77 o
   4   2   7      365.82      327.90     11.34 o
   5   2   7       39.76       28.73     10.74 o
   6   2   7      506.19      468.05     17.45 o
   7   2   7      322.32      330.42     27.16 o
   8   2   7      700.25      649.80     15.25 o
   9   2   7      563.51      590.84     28.21 o
  10   2   7     2977.49     2963.10     39.34 o
  11   2   7      137.17      130.84     20.03 o
  12   2   7       62.86       10.98     30.26 o
  13   2   7      508.11      502.30     25.65 o
  14   2   7     1691.49     1716.98     54.20 o
  15   2   7      164.00      245.79     92.76 o
 -18   3   7      585.05      678.48     43.25 o
 -17   3   7      333.89      394.07     36.01 o
 -16   3   7      249.82      324.44     33.74 o
 -15   3   7      173.20      356.30     50.51 o
 -14   3   7       28.20       55.18     50.10 o
 -13   3   7      190.87      173.25     20.90 o
 -12   3   7     1268.45     1227.56     67.69 o
 -11   3   7     1978.13     1930.04     34.85 o
 -10   3   7     2420.97     2410.14     49.41 o
  -9   3   7      948.80      800.40     36.56 o
  -8   3   7     1294.67     1232.96     41.55 o
  -7   3   7     5628.96     5851.52    222.76 o
  -6   3   7     8911.15     8988.49    385.08 o
  -5   3   7     6153.63     6380.91    316.14 o
  -4   3   7      129.37      118.60     14.86 o
  -3   3   7      112.67      158.68     14.80 o
  -2   3   7     2013.40     2087.38     53.43 o
  -1   3   7     7721.71     7990.81    276.00 o
   0   3   7       63.81       67.62      8.41 o
   1   3   7     8305.62     8787.38    386.98 o
   2   3   7     2854.62     2759.57     83.02 o
   3   3   7       41.16       49.04      7.13 o
   4   3   7        9.78      -11.43      9.78 o
   5   3   7     7127.73     6956.73    133.73 o
   6   3   7     8751.59     8548.34    136.92 o
   7   3   7     1050.65      909.33     27.24 o
   8   3   7     1203.71     1159.41     20.39 o
   9   3   7      505.83      548.68     15.07 o
  10   3   7      772.06      776.29     27.50 o
  11   3   7      472.55      457.22     21.53 o
  12   3   7      315.61      378.62     33.13 o
  13   3   7      574.66      540.26     33.97 o
  14   3   7      378.07      341.56    156.64 o
  15   3   7      301.33      433.28     62.63 o
 -17   4   7       60.03       78.99     50.11 o
 -16   4   7      370.10      367.58     49.66 o
 -15   4   7      815.66      919.25     97.39 o
 -14   4   7     3158.97     3129.86     76.13 o
 -13   4   7      256.18      341.70     46.54 o
 -12   4   7      206.43      221.56     20.28 o
 -11   4   7      566.96      572.98     25.14 o
 -10   4   7     4564.72     4454.76    168.57 o
  -9   4   7      507.52      520.15     25.59 o
  -8   4   7      250.34      272.51     26.48 o
  -7   4   7     1856.78     1875.56     86.47 o
  -6   4   7      394.28      386.65     26.38 o
  -5   4   7      251.75      241.25     26.12 o
  -4   4   7      254.30      367.83     49.14 o
  -3   4   7     7356.16     8091.35    137.63 o
  -2   4   7     1686.87     1766.45     40.30 o
  -1   4   7     7682.68     8068.72    129.55 o
   1   4   7     2947.60     3174.60    127.27 o
   2   4   7     1423.62     1455.42     87.26 o
   3   4   7     5489.42     5252.82    188.39 o
   4   4   7      862.64      831.14     21.48 o
   5   4   7      223.50      207.34     11.15 o
   6   4   7       26.91       20.30     11.88 o
   7   4   7      657.30      604.87     15.84 o
   8   4   7       28.77       42.84     15.53 o
   9   4   7     2876.54     2801.97     52.61 o
  10   4   7     1747.71     1781.91     56.54 o
  11   4   7       87.02       96.66     42.60 o
  12   4   7       11.44       30.26     30.63 o
  13   4   7      440.07      433.00     55.56 o
  14   4   7     1133.41     1227.73     68.37 o
 -16   5   7      169.14      408.63     45.39 o
 -14   5   7       13.68      155.40     99.87 o
 -13   5   7      237.24      320.02     28.36 o
 -12   5   7      442.60      466.25     28.16 o
 -11   5   7      550.81      537.73     40.73 o
 -10   5   7      777.06      679.52     27.23 o
  -9   5   7      297.03      278.60     17.13 o
  -8   5   7     3117.96     3069.44    110.24 o
  -7   5   7       84.52       63.25     36.92 o
  -6   5   7     3034.22     3184.97    126.69 o
  -5   5   7      857.67      826.81     34.68 o
  -4   5   7      146.28      245.37     64.59 o
  -3   5   7      576.99      683.36     26.41 o
  -2   5   7       16.30       15.97     22.83 o
  -1   5   7      438.24      466.94     55.22 o
   0   5   7       32.98       77.94     29.23 o
   1   5   7      445.42      496.75     24.15 o
   2   5   7      747.23      807.78     54.88 o
   3   5   7      254.65      200.27     36.44 o
   4   5   7        3.97        0.83     15.97 o
   5   5   7      285.60      316.04     30.17 o
   6   5   7     1298.98     1214.01     42.44 o
   7   5   7      593.07      576.58     19.09 o
   8   5   7      396.51      329.14     27.27 o
   9   5   7      292.25      321.93     16.44 o
  10   5   7       18.12       10.58     43.89 o
  11   5   7       55.76       63.63     45.58 o
  12   5   7      344.92      418.45     54.02 o
 -14   6   7        2.05      -40.62     27.08 o
 -13   6   7       56.97        4.18     71.01 o
 -12   6   7        7.30      -16.36     19.68 o
 -11   6   7       23.61        4.02     23.81 o
 -10   6   7        0.72       15.02     19.43 o
  -9   6   7      182.94      188.04     52.30 o
  -8   6   7        2.13      130.46     29.76 o
  -7   6   7       23.03       25.42     22.81 o
  -6   6   7       17.50       -6.90     34.40 o
  -5   6   7       21.94       39.77     26.62 o
  -4   6   7       79.52       36.27     24.36 o
  -3   6   7      468.17      480.51     51.97 o
  -2   6   7      350.35      344.82     68.90 o
  -1   6   7       64.53       96.24     43.44 o
   0   6   7       43.08       47.49     22.00 o
   1   6   7       35.35       47.59     38.12 o
   2   6   7     1135.59     1103.84     34.18 o
   3   6   7       76.68      109.42     63.88 o
   4   6   7       36.42       60.01     19.97 o
   5   6   7       10.44       11.75     12.91 o
   6   6   7        9.58       27.89     33.80 o
   7   6   7       61.19       -0.51     13.01 o
   8   6   7        1.32      104.67     33.06 o
   9   6   7       10.59       34.13     17.20 o
  11   6   7        0.04      -30.18     48.22 o
 -12   7   7      141.84      264.02     86.23 o
 -11   7   7      121.86      237.27     52.02 o
 -10   7   7       60.04       90.00     32.80 o
  -9   7   7      141.36      171.30     47.94 o
  -8   7   7       23.32      101.22     44.71 o
  -7   7   7      636.23      603.10     69.48 o
  -6   7   7       61.03      115.82     58.56 o
  -5   7   7      257.79      254.00     24.51 o
  -4   7   7       52.06       60.66     26.77 o
  -3   7   7       32.72        7.26     20.58 o
  -2   7   7      231.55      271.04     49.08 o
  -1   7   7       82.20      111.59     21.96 o
   0   7   7       27.66       36.05     62.79 o
   1   7   7      372.83      379.96     65.78 o
   2   7   7      259.88      302.64     42.60 o
   3   7   7       65.75       53.04     36.36 o
   4   7   7      194.92      240.47     48.30 o
   5   7   7      708.08      761.58     82.93 o
   6   7   7      470.78      498.90    186.68 o
   7   7   7      123.46       96.34     45.43 o
   8   7   7      311.24      319.77     48.71 o
  10   7   7      245.52      247.88     52.61 o
  -9   8   7      445.66      544.21     56.16 o
  -6   8   7       12.30        3.43     34.12 o
  -5   8   7        4.42      -19.77     33.17 o
  -4   8   7      143.43       92.11     48.96 o
  -3   8   7     1921.05     2025.82     97.68 o
  -2   8   7      822.12      711.26     31.80 o
  -1   8   7     1306.75     1462.55     71.31 o
   0   8   7        5.19      -31.05     38.15 o
   1   8   7      841.58      800.71     32.01 o
   2   8   7      300.43      296.44     98.53 o
   3   8   7     1035.49      992.21     56.40 o
   4   8   7      542.03      523.57     94.29 o
   5   8   7        8.02       24.94     36.25 o
   6   8   7       27.59       37.07     88.65 o
   7   8   7      120.70      100.64     45.20 o
  -5   9   7     1360.55     1578.54     83.53 o
  -4   9   7        5.46      -62.43     50.71 o
  -3   9   7        5.25       87.10     52.22 o
  -2   9   7      846.00      996.38     68.63 o
  -1   9   7      640.68      847.46     64.18 o
   1   9   7     1249.31     1192.51     68.65 o
   2   9   7      239.14       84.56     46.41 o
 -18   0   8       33.21      184.59     51.92 o
 -17   0   8      256.77      441.57     54.27 o
 -16   0   8       50.16        7.35     43.68 o
 -15   0   8      287.06      267.70     42.68 o
 -14   0   8     1243.16     1333.28     65.31 o
 -13   0   8     1318.83     1290.84     42.51 o
 -12   0   8     6553.30     6745.43    138.91 o
 -11   0   8      261.34      349.76     73.76 o
 -10   0   8      331.50      285.73     36.24 o
  -9   0   8     5368.18     5357.22    229.45 o
  -8   0   8    13542.64    13909.57    425.37 o
  -7   0   8      753.26      794.92     27.38 o
  -6   0   8     1778.05     1864.73     74.27 o
  -5   0   8      166.57      173.99     25.66 o
  -4   0   8     2711.82     2745.78     96.18 o
  -3   0   8      238.16      235.50     53.54 o
  -2   0   8    11924.95    13035.44    283.36 o
  -1   0   8     3428.62     3406.76    132.51 o
   0   0   8     5773.74     6336.32    100.15 o
   1   0   8     1307.50     1314.11     37.45 o
   2   0   8     1825.91     1945.22     32.21 o
   3   0   8     9550.44     9356.36    143.26 o
   4   0   8     5624.80     5505.20     87.84 o
   5   0   8     4114.92     3975.02     58.26 o
   6   0   8      734.49      725.54     23.54 o
   7   0   8      826.63      758.30     22.68 o
   8   0   8      816.45      849.58     25.24 o
   9   0   8      364.31      399.67     23.86 o
  10   0   8      328.64      369.14     19.68 o
  11   0   8       33.78        4.91     26.54 o
  12   0   8      421.07      295.68     56.71 o
  13   0   8      236.98       29.55     28.99 o
  14   0   8       12.66      -19.27     43.48 o
  15   0   8      445.55      321.10     49.47 o
 -18   1   8        8.04      130.98    116.24 o
 -17   1   8     1463.24     1516.10    137.78 o
 -16   1   8     2331.83     2445.81     68.48 o
 -15   1   8      552.96      542.71     59.20 o
 -14   1   8      129.11       83.74     48.69 o
 -13   1   8      116.79      108.84     16.54 o
 -12   1   8     2305.07     2362.48     41.92 o
 -11   1   8      779.65      785.82     21.19 o
 -10   1   8      952.41      933.90     24.06 o
  -9   1   8       34.20        6.89     19.86 o
  -8   1   8     2175.20     2082.36     67.47 o
  -7   1   8       17.79       24.53     15.29 o
  -6   1   8     2582.46     2604.94     73.41 o
  -5   1   8      677.51      672.96     26.93 o
  -4   1   8    15472.26    16108.96    285.69 o
  -3   1   8     4448.69     4727.71     85.07 o
  -2   1   8     2799.37     3009.37     55.52 o
  -1   1   8      669.36      844.85     14.95 o
   0   1   8     6792.66     7193.41     85.88 o
   1   1   8     6421.57     6714.35     98.70 o
   2   1   8      107.18      123.81     19.81 o
   3   1   8     2378.15     2354.35     26.43 o
   4   1   8     1537.63     1618.38     24.37 o
   5   1   8       10.29       22.69     12.53 o
   6   1   8      364.11      378.58     21.78 o
   7   1   8     3150.82     3133.16     68.50 o
   8   1   8     5132.73     5095.87     60.23 o
   9   1   8     1965.10     1826.86     34.02 o
  10   1   8      326.94      329.36     14.65 o
  11   1   8      474.06      547.25     37.42 o
  12   1   8      971.86      995.69     43.45 o
  13   1   8      908.09      844.99     31.03 o
  14   1   8      613.39      719.49    168.15 o
  15   1   8        7.60      -16.46     42.73 o
 -18   2   8       23.21       -7.59     35.61 o
 -17   2   8        6.94       72.18     50.31 o
 -16   2   8      125.10      258.22     42.34 o
 -15   2   8       97.75      110.10     32.20 o
 -14   2   8      208.24      219.41     49.65 o
 -13   2   8      228.44      206.88     27.41 o
 -12   2   8      750.24      805.97     36.98 o
 -11   2   8       42.84       31.96     24.47 o
 -10   2   8      481.38      438.15     22.43 o
  -9   2   8     1038.69     1070.03     54.42 o
  -8   2   8     1667.95     1637.16     29.97 o
  -7   2   8      577.43      660.44     24.38 o
  -6   2   8       26.11       33.14      9.33 o
  -5   2   8        1.36       10.69     14.11 o
  -4   2   8     1521.71     1668.55     73.20 o
  -3   2   8       80.20       88.43     11.34 o
  -2   2   8      434.86      493.78     28.65 o
  -1   2   8     1160.37     1259.38     25.68 o
   0   2   8      181.89      175.55      8.13 o
   1   2   8     1040.94      956.91     19.40 o
   2   2   8       78.71       66.79     14.07 o
   3   2   8     2552.16     2617.99     49.98 o
   4   2   8      447.19      395.38     14.02 o
   5   2   8     2166.27     2163.01     34.89 o
   6   2   8       13.42      -11.40     13.97 o
   7   2   8      117.45      139.38     10.26 o
   8   2   8      121.19      112.38     40.64 o
   9   2   8      413.23      395.82     25.79 o
  10   2   8       62.02      106.54     60.27 o
  11   2   8      102.97       70.44     22.09 o
  12   2   8      439.03      562.23     57.68 o
  13   2   8       71.05       71.64     42.86 o
  14   2   8        3.36       45.37     38.58 o
  15   2   8      231.25      322.09     36.66 o
 -17   3   8        0.17       72.00     33.05 o
 -16   3   8        3.57      -15.05     67.16 o
 -15   3   8        0.93      -27.55     37.20 o
 -14   3   8      193.52      222.41     29.23 o
 -13   3   8       42.06        1.88     20.94 o
 -12   3   8       98.58      130.73     22.79 o
 -11   3   8        3.41       46.09     14.91 o
 -10   3   8       96.55       89.05     12.98 o
  -9   3   8       40.05       39.13     11.32 o
  -8   3   8      765.55      813.82     33.75 o
  -7   3   8       96.36      114.11     14.94 o
  -6   3   8       24.22       51.64     16.72 o
  -5   3   8      258.24      242.34     50.28 o
  -4   3   8       57.12       50.91     22.74 o
  -3   3   8       24.24       28.49     15.82 o
  -2   3   8      117.32      117.69      8.82 o
  -1   3   8       45.67       51.63     15.07 o
   0   3   8       62.18       50.84     11.94 o
   1   3   8     1032.25     1048.78     44.39 o
   2   3   8       20.26       38.11      9.37 o
   3   3   8      132.90      117.99     17.34 o
   4   3   8       28.32       42.88      7.34 o
   5   3   8       16.73       18.98     20.28 o
   6   3   8      583.35      571.27     24.52 o
   7   3   8      154.15      182.56     22.88 o
   8   3   8       59.78       40.43     23.11 o
   9   3   8      131.67      150.26     22.27 o
  10   3   8       43.61       12.28     26.52 o
  11   3   8       26.07        1.72     23.58 o
  12   3   8      117.27       26.09     47.32 o
  13   3   8       16.35       60.85     48.47 o
 -16   4   8        1.60      205.91     78.65 o
 -15   4   8      103.69      151.99     39.17 o
 -14   4   8      150.24      242.53     80.36 o
 -13   4   8      149.79      231.52     44.14 o
 -12   4   8      746.23      681.13     37.53 o
 -11   4   8       10.42        6.04     35.99 o
 -10   4   8       31.45       17.13     29.71 o
  -9   4   8      172.52      178.32     26.95 o
  -8   4   8     1549.82     1509.71     78.93 o
  -7   4   8      202.53      165.94     26.49 o
  -6   4   8      128.65      161.18      9.84 o
  -5   4   8      367.73      351.42     24.58 o
  -4   4   8       26.54       41.80     31.24 o
  -3   4   8      114.03      203.11     22.31 o
  -2   4   8      233.16      201.35     19.57 o
  -1   4   8      747.71      751.92     48.36 o
   0   4   8      732.72      877.39     28.87 o
   1   4   8     1005.80     1099.62     55.60 o
   2   4   8      223.07      203.73     14.29 o
   3   4   8      379.12      375.57     18.81 o
   4   4   8      743.98      728.51     24.62 o
   5   4   8      962.89      934.95     18.60 o
   6   4   8      165.41      148.72     10.75 o
   7   4   8        5.67      -12.34      8.99 o
   8   4   8       14.07        3.13     15.39 o
   9   4   8      521.38      449.37     25.10 o
  10   4   8       83.41      105.07     61.36 o
  11   4   8      225.87      188.21     27.40 o
 -15   5   8      108.47      151.71     31.33 o
 -14   5   8       18.52       39.27     28.50 o
 -13   5   8      730.67      824.31     36.91 o
 -12   5   8      470.71      455.65     42.61 o
 -11   5   8      626.06      602.89     39.08 o
 -10   5   8     1255.88     1176.46     47.91 o
  -9   5   8       99.04       79.89     14.16 o
  -8   5   8      911.40      911.14     32.07 o
  -7   5   8       92.94      103.59     24.72 o
  -6   5   8     4176.85     4330.51     97.53 o
  -5   5   8      305.14      335.61     80.83 o
  -4   5   8     5986.44     6343.55    107.85 o
  -3   5   8      659.66      628.39     35.40 o
  -2   5   8      973.32     1100.25     37.90 o
  -1   5   8      606.85      696.31     27.72 o
   0   5   8     3474.68     3883.90    156.22 o
   1   5   8      846.70      935.06     29.82 o
   2   5   8      351.24      336.26     73.20 o
   3   5   8      385.23      396.45     37.59 o
   4   5   8        2.81       -1.87     11.60 o
   5   5   8       74.07       87.75     10.78 o
   6   5   8      507.61      499.03     13.61 o
   7   5   8      859.58      811.48     17.14 o
   8   5   8     2029.57     1834.68     62.23 o
   9   5   8      639.63      623.58     69.03 o
  10   5   8       67.50      -72.54     48.36 o
  11   5   8      287.48      488.65     57.44 o
  12   5   8      466.29      489.72     51.44 o
 -14   6   8       33.41      -52.84     51.08 o
 -13   6   8      611.82      670.40     44.15 o
 -12   6   8     3023.35     3140.66    164.00 o
 -11   6   8      343.67      364.63     17.06 o
 -10   6   8       99.47      137.15     35.48 o
  -9   6   8      454.17      490.02     25.69 o
  -8   6   8     5598.13     5597.50    279.70 o
  -7   6   8     1259.82     1338.20     46.95 o
  -6   6   8     1039.87     1105.62     36.90 o
  -5   6   8      291.03      325.72     26.29 o
  -4   6   8      911.04     1030.23     79.13 o
  -3   6   8      205.68      264.34     34.02 o
  -2   6   8     1333.22     1480.80     83.74 o
  -1   6   8     3377.76     3443.72     96.29 o
   0   6   8     1557.69     1728.34     43.47 o
   1   6   8     1356.87     1545.88    120.04 o
   2   6   8      793.21      797.43     30.14 o
   3   6   8     1597.44     1666.78     42.91 o
   4   6   8     2434.42     2603.59    139.76 o
   5   6   8     2473.06     2511.52    138.21 o
   6   6   8       64.67       89.55     25.78 o
   7   6   8       51.96       47.92     13.60 o
   8   6   8       87.21      152.58     49.63 o
   9   6   8      735.01      797.80     60.40 o
  10   6   8       64.00      -77.08     51.39 o
  11   6   8      283.58      339.05     59.52 o
 -12   7   8      629.88      602.70     30.51 o
 -11   7   8      380.02      449.56     80.24 o
  -9   7   8       86.02       71.64     47.65 o
  -8   7   8       42.29      114.48     28.06 o
  -7   7   8       13.71       16.79     42.15 o
  -6   7   8      754.55      900.61    125.01 o
  -5   7   8     1172.85     1152.32     37.80 o
  -4   7   8     1613.59     1767.51     56.35 o
  -3   7   8     1184.74     1171.03    107.57 o
  -2   7   8      285.13      256.64     24.97 o
  -1   7   8      354.95      349.11     25.83 o
   0   7   8     1191.91     1301.39     86.89 o
   1   7   8      985.04     1018.59     61.93 o
   2   7   8       19.53       40.73     54.10 o
   3   7   8      713.55      729.56     34.80 o
   4   7   8       66.83       -6.65     46.85 o
   5   7   8      134.98       26.29     44.10 o
   6   7   8      123.96       66.46     63.06 o
   7   7   8     2204.75     2082.64    265.38 o
   8   7   8      495.54      630.32     58.97 o
   9   7   8      690.21      636.99     62.01 o
  -9   8   8       63.66      -30.88     46.36 o
  -7   8   8        8.80      114.38     46.39 o
  -5   8   8       34.24      -16.38     31.06 o
  -4   8   8        1.47       57.44     79.76 o
  -3   8   8       23.36      -21.08     24.47 o
  -2   8   8      219.22      276.36     32.80 o
  -1   8   8      589.88      571.95     32.43 o
   0   8   8      950.90      970.16     89.98 o
   1   8   8      475.20      484.16     36.84 o
   2   8   8      314.39      325.70    173.57 o
   3   8   8      256.66      363.52     33.88 o
   4   8   8     1125.37     1111.82    148.18 o
   5   8   8      930.68      873.14     41.45 o
   6   8   8        2.99       -5.95     40.78 o
 -18   1   9       39.37      -60.96     58.03 o
 -17   1   9        1.61       28.92     33.79 o
 -16   1   9       31.70        0.95     43.82 o
 -15   1   9      891.27      886.23     40.42 o
 -14   1   9      120.91      138.08     40.42 o
 -13   1   9       52.53       55.82     20.44 o
 -12   1   9       52.52       29.35     14.36 o
 -11   1   9     1281.80     1201.58     51.83 o
 -10   1   9      193.36      184.57     14.34 o
  -9   1   9      896.96      900.33     37.65 o
  -8   1   9       19.49       13.15     11.21 o
  -7   1   9      698.53      700.45     26.80 o
  -6   1   9       87.83       97.87     15.48 o
  -5   1   9        5.53        2.81     11.12 o
  -4   1   9      439.17      428.62     14.52 o
  -3   1   9      289.42      305.71     17.58 o
  -2   1   9     2193.61     2338.58     62.00 o
  -1   1   9      230.98      184.61     14.35 o
   0   1   9      662.82      705.87     14.89 o
   1   1   9     1205.53     1346.90     21.28 o
   2   1   9     1815.79     1931.53     23.28 o
   3   1   9     2273.53     2193.25     25.71 o
   4   1   9      572.20      591.68     12.48 o
   5   1   9      240.43      230.29     16.39 o
   6   1   9       87.40      109.09     13.00 o
   7   1   9      101.23       66.87     15.06 o
   8   1   9      253.41      260.20     21.50 o
   9   1   9     1686.75     1612.49     53.88 o
  10   1   9      171.76      180.76     16.94 o
  11   1   9        0.93       28.73     86.27 o
  12   1   9      163.89      253.59     23.54 o
  13   1   9      541.14      558.69     40.10 o
  14   1   9      269.73      333.16    115.73 o
 -17   2   9      699.39      644.71     61.20 o
 -16   2   9       73.60      -17.14     39.61 o
 -15   2   9       57.03       58.59     38.84 o
 -14   2   9       73.87      171.64     47.10 o
 -13   2   9     1336.82     1332.67     45.67 o
 -12   2   9      146.40      160.88     15.27 o
 -11   2   9     2066.89     2014.66     36.96 o
 -10   2   9     1993.97     1992.04     60.72 o
  -9   2   9      207.35      191.84     20.19 o
  -8   2   9       12.06      -11.83     20.50 o
  -7   2   9     5470.11     5622.98    167.12 o
  -6   2   9     7916.78     8209.79    333.84 o
  -5   2   9     1191.17     1278.95     52.98 o
  -4   2   9       17.96        2.04     11.30 o
  -3   2   9      375.53      413.45     15.60 o
  -2   2   9     2175.09     2210.73     33.97 o
  -1   2   9      809.15      864.29     21.86 o
   0   2   9      558.23      572.33     15.25 o
   1   2   9     1737.65     1807.59     41.27 o
   2   2   9        7.23       36.35     14.41 o
   3   2   9      954.68      977.78     24.51 o
   4   2   9      699.06      730.53     14.35 o
   5   2   9     2303.37     2367.08     47.21 o
   6   2   9     2517.54     2451.16     31.08 o
   7   2   9     1484.23     1527.56     36.32 o
   8   2   9      185.63      168.68     12.40 o
   9   2   9      249.81      289.70     18.61 o
  10   2   9      382.76      418.57     19.65 o
  11   2   9     1524.82     1680.99    109.89 o
  12   2   9       78.05        1.12     31.98 o
  13   2   9      280.08      383.42     45.97 o
  14   2   9       43.54       34.87     31.98 o
 -17   3   9       39.25       23.44     34.48 o
 -16   3   9      328.48      342.43     41.17 o
 -15   3   9     2605.23     2718.11    101.06 o
 -14   3   9     1167.49     1126.29     44.75 o
 -13   3   9      365.25      368.06     86.68 o
 -12   3   9       16.31        8.78     18.21 o
 -11   3   9     5426.82     5384.89     91.74 o
 -10   3   9     1879.84     1975.77     41.94 o
  -9   3   9     1769.39     1677.37     47.75 o
  -8   3   9      919.67      958.98     77.96 o
  -7   3   9      572.67      575.74     28.35 o
  -6   3   9       15.42       25.87     13.22 o
  -5   3   9      350.36      382.73     17.53 o
  -4   3   9     2883.54     2857.65     59.96 o
  -3   3   9     2653.15     2675.13     54.30 o
  -2   3   9     6358.78     6413.62    120.68 o
  -1   3   9      214.02      183.79     11.95 o
   0   3   9      176.81      160.59     14.22 o
   1   3   9     2205.11     2197.87     99.68 o
   2   3   9     8439.84     8495.50    231.18 o
   3   3   9     1735.78     1731.49     42.36 o
   4   3   9       82.40       70.13     14.90 o
   5   3   9     1001.30      966.53     26.21 o
   6   3   9      510.18      510.76     13.70 o
   7   3   9       85.82      122.49     39.85 o
   8   3   9       30.46       93.88     35.28 o
   9   3   9     3249.26     3289.34    128.23 o
  10   3   9     1291.80     1280.31     34.40 o
  11   3   9      424.65      503.30     51.39 o
  12   3   9      194.38      259.08     78.93 o
  13   3   9      947.22     1003.06     69.39 o
 -16   4   9       78.01       19.98    117.33 o
 -15   4   9      354.30      363.01     35.05 o
 -14   4   9       17.62       40.57     30.36 o
 -13   4   9      914.77      898.97     46.66 o
 -12   4   9       18.68       53.70     24.26 o
 -11   4   9     1045.73      983.17     24.51 o
 -10   4   9     1347.12     1245.40     56.62 o
  -9   4   9       99.70      133.46     48.72 o
  -8   4   9      118.63      109.59     18.11 o
  -7   4   9     3324.20     3294.60    164.12 o
  -6   4   9     6266.63     6133.11    267.35 o
  -5   4   9      856.69      820.20     35.26 o
  -4   4   9     1358.09     1439.70     36.76 o
  -3   4   9     1515.97     1578.95     84.16 o
  -2   4   9     2712.10     2865.51    121.83 o
  -1   4   9      955.77      995.84     34.68 o
   0   4   9     1067.63     1176.88     33.28 o
   1   4   9     1079.87     1025.62     60.13 o
   2   4   9      228.84      208.86     27.33 o
   3   4   9       92.40      106.06     24.79 o
   4   4   9     1138.10     1072.11     38.45 o
   5   4   9     1187.92     1192.78     30.33 o
   6   4   9     2192.30     2230.97     55.05 o
   7   4   9     1474.90     1400.36     39.67 o
   8   4   9       36.16       37.54     45.56 o
   9   4   9      389.38      418.28     28.21 o
  10   4   9      252.54      187.13     50.48 o
  11   4   9      940.85     1213.65     72.79 o
  12   4   9       11.07       18.37     43.54 o
 -15   5   9      596.58      648.97     48.19 o
 -14   5   9      263.15      294.18     31.32 o
 -13   5   9        4.73       32.71     25.41 o
 -12   5   9       14.70       83.82     68.37 o
 -11   5   9      871.11      868.60     38.68 o
 -10   5   9      584.64      555.48     17.74 o
  -9   5   9       21.09       79.09     18.12 o
  -8   5   9       11.71       22.58     15.03 o
  -7   5   9       63.33       64.15     14.66 o
  -6   5   9       54.84       77.97     32.99 o
  -5   5   9       96.43      126.46     37.32 o
  -4   5   9       13.10      -26.20     20.03 o
  -3   5   9      608.56      568.33     82.79 o
  -2   5   9     2220.68     2273.77    103.32 o
  -1   5   9      648.14      596.40     26.78 o
   0   5   9      168.29       84.47     20.90 o
   1   5   9       15.01       11.75     23.86 o
   2   5   9     2958.93     3040.76     99.28 o
   3   5   9      239.16      220.07     25.49 o
   4   5   9       30.32       -1.29     25.68 o
   5   5   9      429.80      392.43     25.83 o
   6   5   9      215.19      191.65     19.78 o
   7   5   9      144.77      150.92     35.81 o
   8   5   9        8.60       74.77     29.93 o
   9   5   9      706.20      854.00     64.44 o
  10   5   9      340.46      180.22     53.95 o
 -13   6   9        0.69      -22.39     31.93 o
 -12   6   9       23.04      192.05     47.29 o
 -11   6   9        1.09      -10.60     39.26 o
 -10   6   9       60.48       23.08     19.45 o
  -9   6   9       53.23       37.65     30.68 o
  -8   6   9      759.98      567.14     47.95 o
  -7   6   9       61.25       30.48     69.76 o
  -6   6   9      465.49      460.27     39.22 o
  -5   6   9       81.75       33.02     26.18 o
  -4   6   9        0.04      -39.32     26.21 o
  -3   6   9      531.98      552.53     26.67 o
  -2   6   9        0.91      -26.67     26.42 o
  -1   6   9        0.50      -20.52     21.49 o
   0   6   9      154.18      119.16     61.35 o
   1   6   9       79.01       28.44     22.94 o
   2   6   9        2.80        5.26     23.14 o
   3   6   9      114.03      119.92    119.90 o
   4   6   9      417.53      517.38    109.01 o
   5   6   9        3.18       -0.02     39.87 o
   6   6   9       68.81       88.88     43.21 o
   7   6   9        0.85      110.31     40.68 o
   8   6   9        0.02       41.97     38.55 o
   9   6   9       35.84       27.43     51.32 o
 -11   7   9      462.13      525.19     63.29 o
  -9   7   9       50.49      175.09     50.99 o
  -8   7   9      202.83      182.26     42.51 o
  -7   7   9       35.74      -14.64     44.55 o
  -6   7   9        0.22       -2.37     40.11 o
  -5   7   9       12.66       60.78     54.08 o
  -4   7   9      253.67      269.06     25.48 o
  -3   7   9      268.83      248.35     72.02 o
  -2   7   9      297.03      292.05     27.33 o
  -1   7   9      175.74      131.19     31.32 o
   0   7   9        8.44       -4.10     36.67 o
   1   7   9      333.24      314.89     31.11 o
   2   7   9      377.19      392.97     63.37 o
   3   7   9      406.39      343.57    125.34 o
   4   7   9       40.50       26.24     29.81 o
   5   7   9      160.31      100.36     44.27 o
   6   7   9       30.85       31.75     32.05 o
   7   7   9       74.63       50.85     52.23 o
  -8   8   9       19.71      102.94     37.34 o
  -5   8   9      163.68      116.94     36.39 o
  -4   8   9      268.38      172.89     42.31 o
  -3   8   9       89.46       -6.77     32.57 o
  -2   8   9     1165.83     1178.16    241.43 o
  -1   8   9       54.58      -51.30     38.73 o
   1   8   9      207.24      310.23     36.16 o
   2   8   9       87.82      -16.94     32.00 o
   3   8   9        0.29      -61.67     50.70 o
   4   8   9       72.27      142.62     70.94 o
 -17   0  10      483.91      382.51     56.34 o
 -16   0  10     2185.72     2309.89     94.99 o
 -15   0  10     1887.26     2108.40     88.79 o
 -14   0  10     2538.48     2743.60    101.88 o
 -13   0  10       16.33       20.97     39.73 o
 -12   0  10     2168.96     2133.73     76.41 o
 -11   0  10     3970.54     3743.97    279.10 o
 -10   0  10      195.54      192.60     21.16 o
  -9   0  10      112.28      127.73     17.95 o
  -8   0  10      770.00      689.65     27.43 o
  -7   0  10     1434.37     1491.76     70.41 o
  -6   0  10     1582.75     1503.11     80.49 o
  -5   0  10     4511.14     4600.27    145.18 o
  -4   0  10     7330.14     7691.75    288.18 o
  -3   0  10       45.80       49.16     12.49 o
  -2   0  10      979.84     1052.36     34.40 o
  -1   0  10     3568.72     3707.20     87.02 o
   0   0  10     3603.89     3678.37     97.55 o
   1   0  10      119.39      128.82     14.96 o
   2   0  10      666.98      735.73     19.98 o
   3   0  10     1589.92     1567.68     32.03 o
   4   0  10       24.69       19.30     37.26 o
   5   0  10      693.88      733.76     29.81 o
   6   0  10     1430.89     1442.24     60.92 o
   7   0  10       63.57        6.25     21.01 o
   8   0  10     3340.70     3330.38     80.00 o
   9   0  10      802.69      819.14     35.36 o
  10   0  10      164.00      201.88     39.19 o
  11   0  10       53.57      160.41     79.28 o
  12   0  10     1464.97     1623.55     77.25 o
  13   0  10      781.33      919.23     62.63 o
 -17   1  10        3.41       79.72     34.92 o
 -16   1  10      587.18      642.95     38.89 o
 -15   1  10       11.55      -24.24     30.43 o
 -14   1  10      257.55      186.96     30.36 o
 -13   1  10     1430.58     1552.58     65.52 o
 -12   1  10      745.92      732.24     40.22 o
 -11   1  10       66.58       58.32     16.94 o
 -10   1  10       34.02       -4.11     14.89 o
  -9   1  10     4567.16     4412.05    152.56 o
  -8   1  10     2633.68     2504.75     89.29 o
  -7   1  10     2879.89     2936.69     77.66 o
  -6   1  10       76.76       71.57     29.89 o
  -5   1  10      375.77      309.35     33.65 o
  -4   1  10      531.37      529.81     24.82 o
  -3   1  10      684.72      685.21     18.93 o
  -2   1  10     2515.15     2679.83     50.09 o
  -1   1  10     1331.89     1441.43     27.99 o
   0   1  10     6080.47     6299.82    104.01 o
   1   1  10       31.30       22.93     17.12 o
   2   1  10       59.22       73.08     18.99 o
   3   1  10     2547.58     2570.50     29.94 o
   4   1  10     9321.73     9233.13     96.57 o
   5   1  10     2517.58     2514.17     40.74 o
   6   1  10       88.84      102.48     28.51 o
   7   1  10       69.02      134.71     42.40 o
   8   1  10     1927.26     1810.30     68.26 o
   9   1  10      272.51      241.49     23.78 o
  10   1  10      580.80      616.29     23.23 o
  11   1  10      874.47      898.06     90.11 o
  12   1  10       62.12       82.16     42.67 o
  13   1  10      104.74       96.55     43.97 o
 -17   2  10      161.95      213.91     90.20 o
 -16   2  10      255.45      283.72    119.19 o
 -15   2  10      157.32      287.43     51.70 o
 -14   2  10      284.66      244.17     53.16 o
 -13   2  10       80.05       62.93     43.14 o
 -12   2  10      596.19      590.04     24.45 o
 -11   2  10      305.55      375.67     36.59 o
 -10   2  10       40.90       35.06     15.21 o
  -9   2  10       62.70       52.39     12.88 o
  -8   2  10      451.41      460.30     16.90 o
  -7   2  10      397.71      431.51     42.82 o
  -6   2  10        8.24       12.39     19.70 o
  -5   2  10     1093.91     1040.62     45.41 o
  -4   2  10     2197.95     2300.03     50.11 o
  -3   2  10      490.97      467.04     12.43 o
  -2   2  10      201.84      201.44     22.59 o
  -1   2  10      509.02      493.14     21.18 o
   0   2  10     2617.60     2731.80     37.20 o
   1   2  10      482.99      482.40     14.98 o
   2   2  10       90.43      110.23      9.70 o
   3   2  10      112.78       96.30     19.68 o
   4   2  10        0.12       43.36     25.02 o
   5   2  10      130.51      127.95     11.91 o
   6   2  10      307.51      327.80     22.95 o
   7   2  10       84.16      143.10     35.98 o
   8   2  10      113.63      155.96     17.12 o
   9   2  10      462.26      401.96     21.20 o
  10   2  10      300.17      355.80     65.00 o
  11   2  10       44.94       37.42     43.72 o
  12   2  10      143.22       46.75     30.51 o
  13   2  10      133.73      192.85    103.43 o
 -16   3  10        4.40       46.77     31.38 o
 -15   3  10        6.44      105.08     81.34 o
 -14   3  10        4.12       18.78     24.73 o
 -13   3  10      148.95      142.12     91.27 o
 -12   3  10        4.26       20.84     50.19 o
 -11   3  10       55.27      109.01     40.50 o
 -10   3  10        5.33       -9.78     14.03 o
  -9   3  10      103.97       57.16     22.56 o
  -8   3  10        1.39      -21.79     14.53 o
  -7   3  10       32.97       19.35     13.86 o
  -6   3  10       27.41       23.27      9.55 o
  -5   3  10       54.49       50.72      8.17 o
  -4   3  10      106.14      118.01     14.44 o
  -3   3  10        1.10       26.44     12.44 o
  -2   3  10       43.19       57.05      8.77 o
  -1   3  10       24.34       42.44     14.88 o
   0   3  10      404.53      344.15     26.10 o
   1   3  10       64.65       61.36     11.69 o
   2   3  10       12.66       10.35     19.21 o
   3   3  10      141.24      144.21     20.23 o
   4   3  10        7.48       11.96     11.77 o
   5   3  10        0.08      -15.34     10.23 o
   6   3  10      136.46      171.56     22.49 o
   7   3  10      122.75       94.56     30.86 o
   8   3  10       88.95       72.07     43.68 o
   9   3  10       57.42        0.98     57.59 o
  10   3  10      118.95       26.77     30.71 o
  11   3  10       33.44      -74.72     49.81 o
 -15   4  10      251.68      169.74     96.17 o
 -14   4  10      120.85       49.60     29.48 o
 -13   4  10       15.32       49.72     29.23 o
 -12   4  10      190.90      224.76     38.10 o
 -11   4  10      328.66      312.51     62.82 o
 -10   4  10      177.91      201.53     14.75 o
  -9   4  10      212.28      232.38     25.33 o
  -8   4  10      105.47       96.64     12.23 o
  -7   4  10      168.62      194.34     36.14 o
  -6   4  10      278.73      329.84     26.46 o
  -5   4  10      304.27      289.02     14.58 o
  -4   4  10     2199.79     2186.55     79.02 o
  -3   4  10      439.52      383.12     22.64 o
  -2   4  10       90.95       40.51     44.94 o
  -1   4  10      193.10      277.81     36.69 o
   0   4  10      722.27      724.98     54.85 o
   1   4  10      389.25      372.62     33.33 o
   2   4  10      736.46      680.44     30.30 o
   3   4  10        3.63       -9.62     22.95 o
   4   4  10      219.57      207.46     12.07 o
   5   4  10      336.44      337.94     17.88 o
   6   4  10     1302.87     1255.49     32.01 o
   7   4  10       77.85       99.64     18.31 o
   8   4  10      337.84      339.17     23.56 o
   9   4  10      110.23      292.45     51.66 o
  10   4  10       10.49      -56.60     49.55 o
  11   4  10      212.45       57.30     53.61 o
 -14   5  10      146.85      164.83     29.86 o
 -13   5  10      539.75      452.77     32.22 o
 -12   5  10       93.72      180.05     57.10 o
 -11   5  10        4.12       22.72     30.19 o
 -10   5  10      354.59      346.23     17.90 o
  -9   5  10     1692.52     1696.87    106.51 o
  -8   5  10     1188.84     1220.62     74.25 o
  -7   5  10      626.60      606.59     37.06 o
  -6   5  10       79.04       87.52     44.01 o
  -5   5  10      374.85      399.94     58.23 o
  -4   5  10       73.35      -30.50     36.56 o
  -3   5  10     1471.92     1545.83     45.07 o
  -2   5  10      355.60      326.51     57.81 o
  -1   5  10       80.44      124.04     40.40 o
   0   5  10     3267.59     3333.72     73.71 o
   1   5  10       10.56       29.22     36.54 o
   2   5  10      563.38      506.25     36.91 o
   3   5  10      234.61      229.37     28.14 o
   4   5  10     3959.75     3791.02    181.54 o
   5   5  10      542.53      472.62     55.93 o
   6   5  10       29.75       49.25     47.89 o
   7   5  10        3.73      -12.18     36.16 o
   8   5  10      363.13      310.30     67.90 o
   9   5  10       86.30      215.55     55.96 o
  10   5  10      139.01      185.40     55.81 o
 -13   6  10      366.53      529.47    119.32 o
 -12   6  10     1247.87     1227.12     58.43 o
 -11   6  10     1378.52     1362.08     50.06 o
 -10   6  10       35.39      -18.72     19.07 o
  -9   6  10      522.56      458.80     56.20 o
  -7   6  10      492.12      438.26     46.88 o
  -6   6  10      230.70      196.20     72.26 o
  -5   6  10     2280.94     2258.12    101.38 o
  -4   6  10     3032.52     3082.34     75.44 o
  -3   6  10      332.47      305.33     62.20 o
  -2   6  10       62.77        3.11     21.91 o
  -1   6  10     1606.73     1566.04     66.93 o
   0   6  10     2471.46     2577.83     92.26 o
   1   6  10      409.04      414.94     29.12 o
   2   6  10      737.35      844.06     34.61 o
   3   6  10        5.12        1.81     29.56 o
   4   6  10        2.00        4.98     30.24 o
   5   6  10        7.67      -19.63     69.49 o
   6   6  10      698.13      579.49     39.65 o
   7   6  10      463.88      531.86    105.81 o
   8   6  10      580.82      497.62     44.53 o
   9   6  10     1094.90     1281.67     78.25 o
  -5   7  10      299.48      240.43     54.16 o
  -4   7  10        8.39       26.53     27.85 o
  -3   7  10      670.98      594.31     41.29 o
  -2   7  10      223.36      224.23     45.01 o
  -1   7  10      167.37       94.15     25.47 o
   0   7  10     1324.29     1337.50     80.51 o
   1   7  10      142.62       11.02     93.76 o
   2   7  10      485.61      475.83     47.10 o
   3   7  10      399.64      410.85     58.95 o
   4   7  10     2365.87     2326.50    363.54 o
   5   7  10      443.90      430.08     52.50 o
   6   7  10        9.78      276.69    183.32 o
  -4   8  10      653.13      675.28     44.71 o
  -3   8  10       59.28      135.83    109.16 o
  -2   8  10       23.79      -41.93     39.40 o
  -1   8  10      814.04      761.50     64.15 o
   0   8  10      645.48      758.19     72.22 o
   1   8  10      138.59      156.84     44.20 o
   2   8  10      234.61      178.75     56.77 o
 -17   1  11       57.70       16.27    136.13 o
 -16   1  11      121.74      293.14     55.17 o
 -15   1  11       46.13       51.54     81.85 o
 -14   1  11      299.90      344.77     72.59 o
 -13   1  11       31.14      -10.08     28.95 o
 -12   1  11       53.80      103.68     85.65 o
 -11   1  11      346.46      334.41     17.44 o
 -10   1  11       20.72        5.61     22.77 o
  -9   1  11      393.83      340.50     37.39 o
  -8   1  11       59.51       51.72     17.85 o
  -7   1  11     1579.15     1546.50     68.20 o
  -6   1  11      877.49      862.05     28.14 o
  -5   1  11     2688.81     2821.45     61.65 o
  -4   1  11      160.25      192.18     10.97 o
  -3   1  11      302.25      290.55     12.24 o
  -2   1  11      905.70      904.01     26.24 o
  -1   1  11     2881.75     2971.29     52.43 o
   0   1  11       18.51       54.37     18.96 o
   1   1  11      819.39      753.19     23.33 o
   2   1  11        5.51        8.40     16.15 o
   3   1  11      252.12      258.36     19.79 o
   4   1  11       32.94       49.94     11.70 o
   5   1  11      586.68      619.11     19.15 o
   6   1  11     1031.88     1009.13     28.28 o
   7   1  11      139.86      128.52     22.69 o
   8   1  11       28.58       83.84     19.80 o
   9   1  11       88.04       82.62     40.90 o
  10   1  11       25.12       46.76     27.72 o
  11   1  11      320.60      317.83     85.65 o
  12   1  11        5.32       73.12     41.02 o
 -16   2  11      497.36      607.79    166.64 o
 -15   2  11      785.76      723.18     75.80 o
 -14   2  11     1015.74     1121.25    109.70 o
 -13   2  11      159.85      224.66     44.01 o
 -12   2  11      183.20      288.32     76.27 o
 -11   2  11     2046.72     1883.86     94.20 o
 -10   2  11     1478.91     1444.50     42.58 o
  -9   2  11     1443.65     1359.14     51.69 o
  -8   2  11       38.77       34.67     34.73 o
  -7   2  11        6.81        5.10     24.27 o
  -6   2  11      480.49      526.35     24.25 o
  -5   2  11      350.28      334.60     28.40 o
  -4   2  11       26.73       52.24     18.49 o
  -3   2  11     4167.68     4269.50    138.33 o
  -2   2  11     2334.30     2342.21     59.02 o
  -1   2  11      747.95      734.95     20.66 o
   0   2  11      892.92      862.88     27.29 o
   1   2  11     4304.79     4206.05     83.95 o
   2   2  11     2399.87     2421.66     35.45 o
   3   2  11      302.70      332.98     17.24 o
   4   2  11      162.41      142.59     20.56 o
   5   2  11      377.85      361.12     17.72 o
   6   2  11      208.46      180.96     43.13 o
   7   2  11       47.99       28.29     14.48 o
   8   2  11      218.85      248.72     32.25 o
   9   2  11      323.88      371.45     72.86 o
  10   2  11      972.67     1098.03     41.99 o
  11   2  11       15.21       65.97     29.64 o
  12   2  11        3.19       57.72     51.97 o
 -16   3  11       78.37       40.62     54.58 o
 -15   3  11      545.98      675.52     78.00 o
 -14   3  11     1029.90     1070.60     88.56 o
 -13   3  11      302.24      272.82     31.48 o
 -12   3  11       80.38       37.42     40.42 o
 -11   3  11      513.65      392.01     72.22 o
 -10   3  11        0.51       23.03     21.48 o
  -9   3  11       10.78       16.85     26.73 o
  -8   3  11      528.39      455.25     33.11 o
  -7   3  11     4277.48     4202.46    169.77 o
  -6   3  11     1843.57     1828.71     79.42 o
  -5   3  11     2025.52     1993.89     47.17 o
  -4   3  11       22.15       17.54     19.48 o
  -3   3  11     2552.75     2628.04     58.25 o
  -2   3  11      408.16      416.93     28.06 o
  -1   3  11     3522.31     3403.28     95.80 o
   0   3  11      416.85      396.41     15.56 o
   1   3  11      458.51      437.89     18.35 o
   2   3  11     1442.32     1411.83     52.14 o
   3   3  11       49.57       22.77     18.08 o
   4   3  11      399.40      425.16     18.69 o
   5   3  11     1591.33     1511.41     42.95 o
   6   3  11     5747.76     5830.57    142.76 o
   7   3  11      344.28      413.19     25.05 o
   8   3  11      114.70       94.16     26.24 o
   9   3  11      393.28      355.28     31.60 o
  10   3  11     1479.84     1560.12     77.00 o
  11   3  11      301.25      103.59     52.96 o
 -15   4  11      474.10      549.74    155.79 o
 -14   4  11     1278.29     1337.83     49.48 o
 -13   4  11      409.86      484.60     33.63 o
 -12   4  11      580.07      551.96     33.28 o
 -11   4  11      702.02      592.52     60.69 o
 -10   4  11     3687.26     3522.94    173.94 o
  -9   4  11     1637.24     1563.56    178.56 o
  -8   4  11      424.15      431.44     73.98 o
  -7   4  11      312.45      273.20     41.64 o
  -6   4  11      710.46      672.38     29.63 o
  -5   4  11     1040.56     1007.64     25.79 o
  -4   4  11       22.13       14.01     15.75 o
  -3   4  11     2607.83     2558.19     71.53 o
  -2   4  11      529.45      512.68     20.99 o
  -1   4  11      310.02      304.39     24.72 o
   0   4  11       23.24       27.47     20.61 o
   1   4  11     3046.31     2790.09    130.74 o
   2   4  11     1766.65     1779.06     69.51 o
   3   4  11      744.58      728.82     49.69 o
   4   4  11       62.55       47.37     22.34 o
   5   4  11       56.62       61.68     29.99 o
   6   4  11      193.28      190.16     21.66 o
   7   4  11      364.46      318.07     61.02 o
   8   4  11       52.43      215.03     43.66 o
   9   4  11      358.82      499.21     59.24 o
  10   4  11      465.65      355.95     58.42 o
 -13   5  11       31.03        1.34     93.72 o
 -12   5  11       21.70       71.89     44.08 o
 -11   5  11      253.24      210.13     17.27 o
 -10   5  11       25.52       30.45     32.99 o
  -9   5  11      534.48      521.67     45.13 o
  -8   5  11      540.28      471.14     48.31 o
  -6   5  11      864.04      842.96     33.72 o
  -5   5  11      336.13      326.95     24.13 o
  -4   5  11      132.65      139.96     23.54 o
  -3   5  11      939.51      897.37     40.23 o
  -2   5  11      184.70      240.52    103.21 o
  -1   5  11      694.79      725.55     43.36 o
   0   5  11       78.74      113.24     26.48 o
   1   5  11       63.96       43.43     23.82 o
   2   5  11      166.61      224.76     70.49 o
   3   5  11       21.47      129.95     31.59 o
   4   5  11      224.89      360.16    111.78 o
   5   5  11      724.05      711.95    141.33 o
   6   5  11      757.90      759.09     95.82 o
   7   5  11        4.20       55.01     39.48 o
   8   5  11       27.25       78.27     36.16 o
   9   5  11      447.36      513.31     64.04 o
 -12   6  11       62.65       74.26     54.08 o
 -11   6  11        9.15       42.01     52.18 o
 -10   6  11       47.02      428.06     60.36 o
  -9   6  11        1.05      198.53     54.32 o
  -8   6  11       73.00       48.06     42.11 o
  -6   6  11        8.99       21.81     41.39 o
  -5   6  11       98.28       94.67     32.23 o
  -4   6  11        1.92       32.86     30.82 o
  -3   6  11        0.59        3.82     61.66 o
  -2   6  11      130.42      132.27     49.46 o
  -1   6  11        8.63        8.33     70.69 o
   1   6  11       45.38       84.65     49.87 o
   2   6  11      260.56      203.32     30.22 o
   3   6  11       48.09       14.31     37.49 o
   4   6  11        0.10       35.98     33.78 o
   5   6  11        0.39       63.08     55.00 o
   6   6  11       30.98       12.02     94.06 o
   7   6  11       15.83      -69.60     46.40 o
  -9   7  11      108.59       63.77     37.93 o
  -8   7  11       15.86      111.69     45.18 o
  -4   7  11        2.99      127.41     44.14 o
  -3   7  11      137.16      138.85     36.33 o
  -2   7  11      144.03      189.70     30.59 o
  -1   7  11      376.17      367.31     85.22 o
   0   7  11      177.18      171.22     49.10 o
   1   7  11        3.20      -45.02     46.59 o
   2   7  11      276.93      283.17     34.75 o
   3   7  11      106.82       27.23     35.16 o
   4   7  11       23.63        8.78     34.98 o
 -16   0  12      515.31      523.29     57.95 o
 -15   0  12      287.05       85.92     45.39 o
 -14   0  12      485.72      414.97     47.17 o
 -13   0  12      110.36        8.77     39.95 o
 -12   0  12     1601.09     1718.97     76.48 o
 -11   0  12      788.48      745.99     50.18 o
 -10   0  12      640.64      676.85     69.10 o
  -9   0  12      718.39      677.65     82.27 o
  -8   0  12     4781.21     4606.69    370.73 o
  -7   0  12      284.83      250.87     50.22 o
  -6   0  12     1513.79     1433.12     65.77 o
  -5   0  12       56.59       70.27     48.07 o
  -4   0  12     2421.33     2418.61     82.98 o
  -3   0  12       30.78       52.29     19.27 o
  -2   0  12       38.86       62.98     25.63 o
  -1   0  12      987.75     1043.51     43.96 o
   0   0  12      973.26     1049.23     28.90 o
   1   0  12        9.77        7.61     21.22 o
   2   0  12       31.67       13.98     16.23 o
   3   0  12     1832.23     2012.58     55.47 o
   4   0  12     2627.48     2721.63     46.78 o
   5   0  12     1670.26     1714.83     37.65 o
   6   0  12       29.63      154.75     36.12 o
   7   0  12      631.99      750.27     65.73 o
   8   0  12      885.41      872.91     61.73 o
   9   0  12      148.66      171.98     42.05 o
  10   0  12      571.12      696.77     55.88 o
  11   0  12       81.41      141.15     46.44 o
 -16   1  12     1023.44      978.85    103.80 o
 -15   1  12      220.43      261.69     35.01 o
 -14   1  12      516.26      479.08     41.62 o
 -13   1  12      253.04      206.62     31.06 o
 -12   1  12     2444.57     2471.81     66.66 o
 -11   1  12      127.20      -11.86     40.58 o
 -10   1  12      532.82      467.13     37.87 o
  -9   1  12        2.25       55.56     94.57 o
  -8   1  12        9.50       26.61     29.88 o
  -7   1  12       22.01       44.99     26.47 o
  -6   1  12     1978.17     2000.18     77.61 o
  -5   1  12     2213.21     2202.88     67.41 o
  -4   1  12     3042.69     2985.79     85.26 o
  -3   1  12     3624.62     3524.23     61.58 o
  -2   1  12     1586.56     1524.43     41.22 o
  -1   1  12     1951.28     1891.65     63.79 o
   0   1  12     2926.48     2867.73     56.06 o
   1   1  12     4511.59     4563.78    102.59 o
   2   1  12      342.49      321.26     21.74 o
   3   1  12       87.76       86.92     18.67 o
   4   1  12        2.94       37.80     18.01 o
   5   1  12      566.31      583.19     25.48 o
   6   1  12      451.29      445.38     36.51 o
   7   1  12      612.59      687.09     38.43 o
   8   1  12     1426.45     1592.02     36.38 o
   9   1  12       83.66       94.79     55.24 o
  10   1  12       17.17      185.77     41.59 o
  11   1  12      357.38      364.23     73.00 o
 -16   2  12       93.77       64.98     47.10 o
 -15   2  12       16.17      -33.60     50.23 o
 -14   2  12       98.48       -8.03     30.17 o
 -13   2  12      142.37      198.78     44.33 o
 -12   2  12      252.69      136.54     81.59 o
 -11   2  12       62.15       49.27     38.63 o
 -10   2  12      477.68      407.08     59.72 o
  -9   2  12      664.06      624.98    106.70 o
  -8   2  12     1412.30     1270.44     86.33 o
  -7   2  12      385.96      428.51     31.12 o
  -6   2  12      506.49      530.17     15.32 o
  -5   2  12       67.93       53.90     16.67 o
  -4   2  12     1260.36     1184.47     27.00 o
  -3   2  12      228.42      202.70     18.83 o
  -2   2  12      104.15       68.05     25.54 o
  -1   2  12      187.61      249.56     37.55 o
   0   2  12       20.04      -16.47     10.98 o
   1   2  12        1.76        7.33     15.58 o
   2   2  12      109.99      104.98     13.59 o
   3   2  12     1153.05     1177.39     44.57 o
   4   2  12      114.56      121.52     14.74 o
   5   2  12       56.23       51.78     14.07 o
   6   2  12       31.27       33.96     30.03 o
   7   2  12       98.38       69.53     20.61 o
   9   2  12       48.12      102.02     45.02 o
  10   2  12       15.60      129.59     43.16 o
 -15   3  12       16.95      -38.48     32.91 o
 -14   3  12       40.13        2.20     37.86 o
 -13   3  12        1.04       97.96     39.63 o
 -12   3  12        7.79        5.13     50.25 o
 -11   3  12       18.56       -2.10     33.27 o
 -10   3  12       13.95       -6.64     19.40 o
  -9   3  12        6.78       -5.71     16.22 o
  -8   3  12      551.48      562.07     74.09 o
  -7   3  12       43.21       19.51     34.88 o
  -6   3  12       10.70       11.61     15.89 o
  -5   3  12      176.51      162.51     11.29 o
  -4   3  12        1.50      -13.74     15.12 o
  -3   3  12       45.27       32.98      9.72 o
  -2   3  12       14.80       10.48     15.66 o
  -1   3  12        0.06       10.52     30.70 o
   0   3  12      294.35      231.56     31.93 o
   1   3  12       24.72        4.74     13.66 o
   2   3  12       11.72       46.18     23.46 o
   3   3  12        0.00       13.91     27.49 o
   4   3  12       63.66       54.56     15.66 o
   5   3  12      176.18      230.40     81.48 o
   6   3  12        2.89      -25.15     16.77 o
   7   3  12      117.28      178.86     60.20 o
   9   3  12       63.35      -77.53     51.68 o
  10   3  12      117.32      276.54     47.73 o
 -14   4  12      141.40      196.24     32.18 o
 -13   4  12       67.03       49.27     28.17 o
 -12   4  12      645.13      612.86     34.43 o
 -11   4  12        0.16      -44.66     29.78 o
 -10   4  12      196.14      248.16     66.81 o
  -9   4  12       81.56       62.69     14.12 o
  -8   4  12      954.41      864.95     92.32 o
  -7   4  12     1142.44     1028.02     72.50 o
  -6   4  12      207.54      186.49     12.26 o
  -5   4  12        7.82        5.48      9.30 o
  -4   4  12      375.15      361.11     33.96 o
  -3   4  12      471.97      430.60     23.58 o
  -2   4  12       23.82       60.44     54.91 o
  -1   4  12      166.86      156.20      9.58 o
   0   4  12       44.09       -1.07     16.54 o
   1   4  12       24.40        6.83     32.59 o
   2   4  12      125.51      103.61     45.69 o
   3   4  12      284.20      259.50     24.07 o
   4   4  12      290.60      342.67     37.58 o
   5   4  12      324.33      322.91     75.12 o
   6   4  12       12.91       -8.37     18.83 o
   7   4  12      268.40      369.63     60.35 o
   8   4  12       36.65       19.62     41.30 o
   9   4  12      177.39      252.76     57.06 o
 -13   5  12      292.23      151.68     29.39 o
 -12   5  12      895.12      990.82    123.68 o
 -11   5  12       27.86       27.03     23.58 o
 -10   5  12      228.27      252.35     27.62 o
  -9   5  12       44.42       71.86     19.23 o
  -8   5  12       52.41       33.46     17.39 o
  -7   5  12       53.51      -48.29     32.19 o
  -6   5  12     1591.83     1496.86     70.87 o
  -5   5  12      436.37      427.28     35.56 o
  -4   5  12      971.33     1018.59     93.89 o
  -3   5  12      506.72      464.20     76.83 o
  -2   5  12      147.87      192.02     62.70 o
  -1   5  12      858.81      941.70     87.97 o
   0   5  12     1369.14     1444.63    107.29 o
   1   5  12      575.38      632.76     61.06 o
   2   5  12      133.74      325.59     32.29 o
   3   5  12       25.30       22.03     30.49 o
   4   5  12       22.15       64.82     33.34 o
   5   5  12        5.90       85.23     40.98 o
   6   5  12      247.99      229.76     91.33 o
   7   5  12      188.58      281.88     53.44 o
   8   5  12      778.12      756.22     78.82 o
 -10   6  12     1072.56     1255.17     78.43 o
  -9   6  12      348.29      446.36     82.99 o
  -6   6  12      169.14       56.52     31.59 o
  -5   6  12       19.57      -26.71     78.61 o
  -4   6  12      746.13      700.54     94.81 o
  -3   6  12      717.98      677.43     41.09 o
  -2   6  12       55.22      113.14     32.67 o
  -1   6  12      521.84      540.32     39.58 o
   0   6  12      166.92      384.03     32.26 o
   1   6  12      140.01      128.29     50.91 o
   2   6  12       80.84      127.61    126.98 o
   3   6  12     1477.65     1375.99    210.38 o
   4   6  12     1234.60     1192.62     96.75 o
   5   6  12      577.60      764.19    106.84 o
   6   6  12      191.96      287.11     40.58 o
  -3   7  12      547.55      573.37     41.57 o
  -2   7  12      245.15      152.97     35.53 o
  -1   7  12      775.76      781.95     95.93 o
   0   7  12      863.16      832.94     42.35 o
   1   7  12     1031.63     1144.35     52.57 o
   2   7  12      127.33      217.46    209.32 o
 -15   1  13      384.71      423.88     87.14 o
 -14   1  13      453.73      506.41    115.53 o
 -13   1  13       23.24       10.94     30.87 o
 -12   1  13        2.06       32.01     29.65 o
 -11   1  13     1293.11     1388.69     48.62 o
 -10   1  13      829.02      907.21     80.40 o
  -9   1  13      257.83      224.38     55.77 o
  -8   1  13       37.61       62.00     20.83 o
  -7   1  13      335.16      324.54     23.43 o
  -6   1  13      696.43      638.51     22.68 o
  -5   1  13      193.78      176.11     15.47 o
  -4   1  13      112.65      143.70     11.53 o
  -3   1  13      142.63      161.30     24.06 o
  -2   1  13      380.55      420.34     30.68 o
  -1   1  13       22.85       13.90     10.99 o
   0   1  13        6.84       24.40     11.75 o
   1   1  13      713.18      708.01     17.97 o
   2   1  13      197.19      205.84     13.70 o
   3   1  13      682.59      718.46     36.62 o
   4   1  13        0.89       23.06     25.87 o
   5   1  13        4.63       67.92     25.94 o
   6   1  13       71.66       66.88     53.35 o
   7   1  13      101.00      196.81    146.23 o
   8   1  13       69.87      235.99     40.71 o
   9   1  13      215.16      273.05     32.86 o
  10   1  13      133.55      193.63     46.30 o
 -15   2  13      767.76      760.88     59.33 o
 -14   2  13      334.20      417.58     79.07 o
 -13   2  13      354.98      322.49     34.90 o
 -12   2  13      132.71      162.71     70.97 o
 -11   2  13        3.01       62.49     26.50 o
 -10   2  13      217.07      268.64     27.61 o
  -9   2  13      146.04      157.03     74.03 o
  -8   2  13      448.51      434.91     64.68 o
  -7   2  13      504.71      492.34     36.52 o
  -6   2  13     1927.75     1913.19     69.92 o
  -5   2  13      442.28      462.37     15.48 o
  -4   2  13      313.61      283.92     23.44 o
  -3   2  13      525.75      483.67     37.44 o
  -2   2  13     1431.89     1327.48     44.97 o
  -1   2  13      230.06      201.26     12.58 o
   0   2  13       10.78       33.87     20.41 o
   1   2  13      635.05      658.71     29.86 o
   2   2  13      262.60      229.32     25.77 o
   3   2  13       17.27       17.03     17.41 o
   4   2  13      104.84      107.36     17.34 o
   5   2  13     1513.32     1643.83     60.48 o
   6   2  13     1068.29     1065.11     37.76 o
   7   2  13      252.38      310.21     34.81 o
   8   2  13        5.70       42.86     45.93 o
   9   2  13     1225.35     1447.34     77.94 o
  10   2  13      430.50      412.04     53.23 o
 -14   3  13      710.34      758.97     75.21 o
 -13   3  13       55.32       49.23     29.40 o
 -12   3  13       14.79       -2.36     82.75 o
 -11   3  13     1927.39     1915.29     82.78 o
 -10   3  13     2126.03     2196.77     59.13 o
  -9   3  13      224.93      179.31     59.78 o
  -8   3  13      241.90      301.06     48.32 o
  -7   3  13       68.98       56.81     13.89 o
  -6   3  13      949.39      881.29     46.37 o
  -5   3  13      130.70      125.88     12.51 o
  -4   3  13     1187.28     1095.38     75.67 o
  -3   3  13     1651.40     1471.17     69.49 o
  -2   3  13     1605.88     1554.77     51.05 o
  -1   3  13       89.31       88.67     17.60 o
   0   3  13      354.83      327.08     24.33 o
   1   3  13     2391.67     2207.69    107.18 o
   2   3  13     3052.65     2866.78    262.85 o
   3   3  13     1916.54     2033.65    117.84 o
   4   3  13      166.40      154.58     42.21 o
   5   3  13       14.93       39.42     31.54 o
   6   3  13      334.41      299.55     34.46 o
   7   3  13      893.80      966.83     56.11 o
   8   3  13       50.18      -79.42     52.95 o
   9   3  13      275.12      241.88     57.11 o
 -13   4  13      425.96      373.40     81.28 o
 -12   4  13       57.21       72.80     41.07 o
 -11   4  13       10.01      -22.11     24.54 o
 -10   4  13       20.55       34.69     30.66 o
  -9   4  13        4.70       56.22     58.73 o
  -8   4  13      300.86      209.64     50.33 o
  -7   4  13     1022.59      879.81     26.66 o
  -6   4  13     2172.24     2171.64     46.78 o
  -5   4  13        4.34        2.55     17.00 o
  -4   4  13        0.38      -21.61     16.10 o
  -3   4  13      607.60      543.20     25.65 o
  -2   4  13     2224.94     1998.49    102.19 o
  -1   4  13      370.03      303.57     49.73 o
   0   4  13       39.38       71.50     35.41 o
   1   4  13      279.70      264.76     18.42 o
   2   4  13       95.04      195.70    101.27 o
   3   4  13        5.86       18.59     30.75 o
   4   4  13       28.33      -63.62     42.41 o
   5   4  13     1234.77     1375.38     53.13 o
   6   4  13      570.41      520.51     43.20 o
   7   4  13      233.03      421.37     41.71 o
   8   4  13       31.78       93.91     55.92 o
 -11   5  13      256.97      407.55    144.69 o
 -10   5  13      969.36     1100.45     75.46 o
  -9   5  13      106.27      -17.80     53.65 o
  -8   5  13       12.67       55.63     36.94 o
  -5   5  13       90.00      100.66     89.85 o
  -4   5  13      335.48      287.41    108.51 o
  -3   5  13      134.19       30.29     48.96 o
  -2   5  13       87.09      124.10     45.29 o
  -1   5  13      138.13      143.13     51.41 o
   0   5  13      755.67      819.77     41.44 o
   1   5  13      165.88       24.48     32.24 o
   2   5  13      932.70      981.63     69.58 o
   3   5  13      118.51      141.92     35.44 o
   4   5  13      331.85      332.56     44.91 o
   5   5  13       13.52       74.97     52.13 o
   6   5  13       69.60       21.08     38.82 o
  -9   6  13       21.32      -85.20     56.80 o
  -4   6  13        6.63       38.45     70.10 o
  -3   6  13       18.73      211.18     36.23 o
  -2   6  13        4.07      -28.31     33.75 o
  -1   6  13        3.21      109.46     81.91 o
   0   6  13        8.29      -41.73     34.79 o
   1   6  13       36.81       72.75     36.45 o
   2   6  13        1.80      -67.55     45.03 o
   3   6  13       94.27       16.77     56.10 o
   4   6  13       45.26      181.58     38.06 o
 -14   0  14      715.90      516.43     56.94 o
 -13   0  14      665.70      554.39     54.30 o
 -12   0  14      365.90      327.59     48.77 o
 -11   0  14      248.60      242.76     45.81 o
 -10   0  14       88.67       71.32     38.80 o
  -9   0  14      384.76      372.55     44.18 o
  -8   0  14      274.56      249.34     40.27 o
  -7   0  14      174.45      206.47     24.92 o
  -6   0  14      384.64      435.96     27.75 o
  -5   0  14      228.36      204.41     19.17 o
  -4   0  14     2858.56     2763.86    159.35 o
  -3   0  14      159.90      144.15     54.78 o
  -2   0  14      269.98      266.90     22.79 o
  -1   0  14     1399.03     1363.48     36.19 o
   0   0  14     3292.68     3386.16    173.60 o
   1   0  14       37.36      165.94     25.40 o
   2   0  14      345.79      387.01     55.17 o
   3   0  14      157.77      146.03     26.56 o
   4   0  14      829.62      860.98     45.79 o
   5   0  14       12.01      -23.75     35.14 o
   6   0  14      416.43      478.77    115.21 o
   7   0  14      337.94      375.59     45.48 o
   8   0  14      538.94      617.25     54.16 o
   9   0  14      116.71       66.82     48.21 o
 -14   1  14        9.00      254.79     54.01 o
 -13   1  14      389.37      426.19     63.23 o
 -12   1  14      709.70      718.33     40.59 o
 -11   1  14      192.84      113.92     31.94 o
 -10   1  14      226.50      236.17     39.18 o
  -9   1  14     2282.68     2271.57     85.72 o
  -8   1  14     2877.08     2944.30     54.61 o
  -7   1  14      686.29      643.87     23.32 o
  -6   1  14       76.81       45.99     15.18 o
  -5   1  14     1013.34      928.97     30.39 o
  -4   1  14     2755.06     2571.72     78.37 o
  -3   1  14      465.27      437.49     45.54 o
  -2   1  14      673.75      667.37     21.82 o
  -1   1  14       30.80       63.47     29.14 o
   0   1  14      125.48       65.78     22.75 o
   1   1  14        3.09       48.75     25.63 o
   2   1  14      818.57      825.67     25.64 o
   3   1  14      509.31      549.29     46.00 o
   4   1  14     1330.93     1501.38     48.54 o
   5   1  14      950.38     1042.54     69.85 o
   6   1  14      261.28      208.66     25.41 o
   7   1  14       31.97       49.32    126.50 o
   8   1  14      722.00      767.01     59.18 o
   9   1  14      216.93      427.72     56.15 o
 -14   2  14      257.32      172.85     44.97 o
 -13   2  14      419.56      441.86     41.60 o
 -12   2  14      318.60      293.95     33.45 o
 -11   2  14       22.94       36.57     63.55 o
 -10   2  14       41.05       47.37     48.13 o
  -9   2  14      437.27      426.41     40.88 o
  -8   2  14       15.54       14.30     23.42 o
  -7   2  14       21.88       31.29     17.46 o
  -6   2  14        7.69       35.66     38.42 o
  -5   2  14       21.46       43.50     24.31 o
  -4   2  14      230.08      241.74     21.48 o
  -3   2  14      182.89      181.16     15.55 o
  -2   2  14      159.64      142.61     21.86 o
  -1   2  14        7.77       22.54     28.57 o
   0   2  14      820.54      793.84     69.39 o
   1   2  14       91.24       63.10     21.78 o
   2   2  14        1.44       33.15     23.00 o
   3   2  14        4.97       95.82     29.33 o
   4   2  14        5.06       53.47     49.60 o
   5   2  14        3.18       45.79     96.21 o
   6   2  14       36.43      -28.04     45.05 o
   7   2  14      273.51      201.68     47.41 o
   8   2  14        1.01      -69.70     49.04 o
 -13   3  14      142.81      264.29    127.31 o
 -12   3  14       11.79      110.20     41.44 o
 -11   3  14        0.38       10.45     57.84 o
 -10   3  14       27.92       12.51     49.15 o
  -9   3  14       90.68       74.06     34.19 o
  -8   3  14      176.02      123.15     22.04 o
  -7   3  14      139.10      110.60     28.29 o
  -6   3  14       14.15       12.47     30.29 o
  -5   3  14        5.31        5.58     15.82 o
  -4   3  14        1.78       10.73     19.65 o
  -3   3  14       78.49       65.70     30.02 o
  -2   3  14        3.74      -15.95     25.41 o
  -1   3  14        1.27      -22.75     31.15 o
   0   3  14       45.14       28.25     28.54 o
   1   3  14      153.19      177.70     44.23 o
   2   3  14        0.48      -33.23     22.16 o
   3   3  14      134.14      126.67     27.90 o
   4   3  14      170.63      200.62     47.44 o
   5   3  14      195.78      202.01     49.25 o
   6   3  14        6.57      -49.18     34.14 o
   7   3  14       35.52       94.07    138.31 o
 -12   4  14      312.97      485.71     78.69 o
 -11   4  14       77.97       82.82     26.02 o
 -10   4  14       17.03       30.12     25.30 o
  -9   4  14        4.39       71.62     49.03 o
  -8   4  14      125.69       56.18     22.72 o
  -7   4  14        8.48       22.17     26.66 o
  -6   4  14      220.93      229.77     22.22 o
  -5   4  14       15.89       16.16     10.60 o
  -4   4  14      524.05      449.96     30.15 o
  -3   4  14       16.65       15.71     14.50 o
  -2   4  14       34.10      -21.55     14.37 o
  -1   4  14      137.67      194.75     41.69 o
   0   4  14      545.03      622.96     46.92 o
   1   4  14       38.01      190.43     34.34 o
   2   4  14        1.41       45.90     39.46 o
   3   4  14       46.26       -5.72     46.99 o
   4   4  14      548.37      555.28     42.40 o
   5   4  14        2.68       80.04     36.34 o
   6   4  14      125.84       39.18     46.51 o
 -10   5  14       73.39       84.09     35.79 o
  -4   5  14      294.86      278.64     35.02 o
  -3   5  14      342.60      397.03     38.34 o
  -2   5  14      579.72      650.56     44.50 o
  -1   5  14       21.43       30.58     27.01 o
   0   5  14      239.41      190.78     64.41 o
   1   5  14       76.83      157.77     94.19 o
   2   5  14      617.73      535.56     74.91 o
   3   5  14      103.53       78.71     35.11 o
   4   5  14      590.59      570.91     76.81 o
  -3   6  14       42.83      209.77     65.12 o
  -2   6  14      122.94      108.92     39.15 o
  -1   6  14      279.25      422.63     66.61 o
   0   6  14     2748.27     2655.20    406.95 o
   1   6  14      622.61      847.05     45.26 o
 -13   1  15        6.19      -16.37     79.27 o
 -12   1  15       26.31       95.67     60.05 o
 -11   1  15       19.87       56.25     30.49 o
 -10   1  15      158.81       85.09     28.73 o
  -9   1  15        1.87       21.30     20.66 o
  -8   1  15       12.48       29.69     17.15 o
  -7   1  15      569.98      564.94     23.87 o
  -6   1  15       43.20       62.09     16.10 o
  -5   1  15      228.60      215.93     20.99 o
  -4   1  15        3.46       58.22     54.36 o
  -3   1  15      490.98      481.90     48.70 o
  -2   1  15      419.71      357.20     24.87 o
  -1   1  15      140.62      165.57     17.46 o
   0   1  15        5.33        0.24     16.26 o
   1   1  15      143.96       71.35     31.69 o
   2   1  15       12.94        5.79    105.23 o
   3   1  15        9.91        0.47     18.65 o
   4   1  15        3.47       -7.67     41.94 o
   5   1  15       49.85       69.94     22.86 o
   6   1  15      278.48      358.26     34.78 o
   7   1  15       96.22      207.19     50.80 o
 -12   2  15        5.50       82.15     51.29 o
 -11   2  15     1485.28     1322.92     49.78 o
 -10   2  15      178.90      196.73     38.54 o
  -9   2  15      363.89      401.33     40.44 o
  -8   2  15        3.88       27.26     39.74 o
  -7   2  15      163.56      171.01     39.57 o
  -6   2  15      106.92      134.71     16.25 o
  -5   2  15      714.99      663.86     25.20 o
  -4   2  15       12.57       19.37     20.19 o
  -3   2  15      106.72      102.83     14.00 o
  -2   2  15     1792.09     1671.24    109.17 o
  -1   2  15      780.08      706.88     37.86 o
   0   2  15        5.91       62.58     16.47 o
   1   2  15     1313.98     1346.30     41.55 o
   2   2  15     1808.69     1798.48    217.06 o
   3   2  15       91.38      106.79     46.23 o
   4   2  15       21.46        2.08     29.36 o
   5   2  15      191.56      189.81     37.08 o
   6   2  15      870.28      980.51     48.36 o
 -11   3  15      179.34      210.42     30.55 o
 -10   3  15       35.05      -45.55     30.36 o
  -9   3  15      364.64      207.83     33.69 o
  -7   3  15     2723.27     2524.83     84.51 o
  -6   3  15     1264.88     1192.10     72.60 o
  -5   3  15        1.66       15.85     18.53 o
  -4   3  15        9.30       42.41     45.55 o
  -3   3  15     2874.50     2676.56     71.74 o
  -2   3  15     1454.34     1183.98    126.50 o
  -1   3  15      290.77      267.40     49.38 o
   0   3  15      152.88       44.64     43.39 o
   1   3  15       84.59       10.13     34.83 o
   2   3  15       28.56      -47.95     31.97 o
   3   3  15        7.46      -55.50     37.00 o
   4   3  15      195.74      286.21     37.31 o
   5   3  15       78.89       20.55     61.48 o
 -10   4  15      544.80      551.70     40.16 o
  -9   4  15      665.40      541.46     35.75 o
  -8   4  15      504.05      419.85     31.93 o
  -7   4  15      119.39       79.83     43.24 o
  -6   4  15       75.02       82.37     23.51 o
  -5   4  15      317.62      342.29     53.53 o
  -4   4  15        9.87       46.34     27.10 o
  -3   4  15      210.34      226.28     34.44 o
  -2   4  15      336.41      367.93     45.06 o
  -1   4  15       10.85       78.12    128.29 o
   0   4  15       23.48       13.67     32.45 o
   1   4  15      840.04      950.83    179.37 o
   2   4  15     1432.39     1413.95     64.97 o
   3   4  15      419.92      565.04    124.34 o
   4   4  15        8.92      -51.44     34.29 o
  -3   5  15      488.90      480.24     81.74 o
  -2   5  15      113.96      124.84     36.24 o
  -1   5  15       56.73       70.70     33.36 o
   0   5  15        6.24      106.62     50.15 o
   1   5  15       22.40      110.08     49.27 o
 -12   0  16      284.60      279.80     50.30 o
 -11   0  16        9.30      -43.37     43.66 o
 -10   0  16      528.70      488.31     51.03 o
  -8   0  16      822.70      831.00     38.18 o
  -7   0  16      780.71      704.36     64.20 o
  -6   0  16      807.76      633.81     33.57 o
  -5   0  16      138.61      187.90     25.70 o
  -4   0  16     1170.98     1057.93     40.25 o
  -3   0  16      623.03      482.20     76.80 o
  -2   0  16       31.34        6.41     41.23 o
  -1   0  16        5.42       40.33     81.50 o
   0   0  16      124.70      242.89     32.37 o
   1   0  16      113.79       50.99     32.44 o
   2   0  16      492.49      559.91    111.69 o
   3   0  16      349.85      403.42     34.19 o
   4   0  16      834.28      850.34     41.81 o
 -11   1  16       68.98      124.42     36.82 o
 -10   1  16       51.44       37.26     24.09 o
  -9   1  16       90.27       18.62     44.62 o
  -8   1  16      551.86      519.68     46.50 o
  -7   1  16      224.89      244.54     27.51 o
  -6   1  16       75.02       43.60     29.13 o
  -5   1  16      672.43      668.84     23.96 o
  -4   1  16      108.33      167.39     34.80 o
  -3   1  16      206.17      338.90     96.83 o
  -2   1  16      145.13      158.54     35.94 o
  -1   1  16     1466.58     1435.62     71.05 o
   0   1  16      784.17      781.94     38.75 o
   1   1  16      278.95      286.04     63.63 o
   2   1  16       79.80      168.47     30.10 o
   3   1  16      377.57      198.82     41.82 o
   4   1  16       56.01      142.88     90.45 o
   5   1  16       90.08       56.76     33.27 o
 -11   2  16       89.81       73.90     43.50 o
 -10   2  16       15.70       35.98     30.42 o
  -9   2  16       62.34       87.40     61.16 o
  -8   2  16      237.04      159.22     37.81 o
  -6   2  16      116.58      172.73     49.80 o
  -5   2  16       46.07       32.12     42.63 o
  -4   2  16       50.06       -7.38     37.92 o
  -3   2  16      290.01      162.16     38.03 o
  -2   2  16       19.88       53.47     50.58 o
  -1   2  16       58.73       82.71     59.87 o
   0   2  16       61.27       38.23     31.31 o
   1   2  16       53.82       32.24     31.77 o
   2   2  16       29.22       82.74     43.13 o
   3   2  16      363.43      403.63     85.61 o
   4   2  16      453.42      480.36    102.62 o
 -10   3  16       54.77       58.88     23.86 o
  -9   3  16      143.48      165.96     46.14 o
  -7   3  16        7.82       27.09     27.59 o
  -6   3  16       16.45       15.63     29.65 o
  -5   3  16      107.81      101.54     40.00 o
  -4   3  16      103.69      104.83     56.85 o
  -3   3  16        2.71       14.20     63.31 o
  -2   3  16      185.53       93.35     21.14 o
  -1   3  16        0.41       19.19    106.35 o
   0   3  16       37.82       20.45     30.33 o
   1   3  16       52.60      142.80     49.08 o
   2   3  16        2.62      -75.54     50.36 o
   3   3  16      126.99      182.00     42.03 o
  -5   4  16       64.08       -2.93     21.48 o
  -4   4  16      115.64        6.92     41.71 o
  -3   4  16      160.11      102.22     55.05 o
  -2   4  16       19.25       17.91     96.96 o
  -1   4  16        2.95       99.36     66.00 o
   0   4  16        3.32      -48.84     32.56 o
   1   4  16        2.67       38.31    107.68 o
  -9   1  17       44.50       65.59     29.58 o
  -8   1  17       31.83      -25.94     28.09 o
  -7   1  17       10.61       65.52     29.86 o
  -6   1  17      180.00      202.34     23.08 o
  -5   1  17      109.03      108.43     28.54 o
  -4   1  17        2.38      -33.35     37.20 o
  -3   1  17       14.42       -6.55     35.37 o
  -2   1  17      134.25       95.96     22.49 o
  -1   1  17        5.87       65.31     24.08 o
   0   1  17        7.49       78.58     41.22 o
   1   1  17      502.33      555.67     62.47 o
   2   1  17       62.37      172.60     34.47 o
  -6   2  17      238.62      239.53     48.34 o
  -5   2  17       22.20       56.28     49.49 o
  -4   2  17      159.05       93.02     64.05 o
  -3   2  17      683.75      690.64     36.04 o
  -1   2  17      211.96      203.23     24.49 o
   0   2  17      187.53      236.50     98.17 o
   1   2  17        0.00      -18.98     35.93 o
  -5   3  17       67.70      -42.85     28.57 o
  -4   3  17        7.62      -37.44     30.76 o
  -3   3  17      122.74      139.93     52.92 o
  -2   3  17       56.28      204.82     74.90 o
  -1   3  17        1.63      -15.00     60.96 o
  -5   0  18        3.46        5.31     39.80 o
  -4   0  18       97.55       85.52     40.59 o
  -3   0  18       13.66      221.85     42.03 o
 
